# Supplementary material for: Species Specificity of Bacteria Associated to the Brown Seaweeds Lobophora (Dictyotales, Phaeophyceae) and Their Potential for Induction of Rapid Coral Bleaching in Acropora muricata
Source: Front Microbiol. 2016 Mar 21;7:316. doi: 10.3389/fmicb.2016.00316 (PMC4800410; doi:10.3389/fmicb.2016.00316)
Supplement: Table S1 — 16S rRNA primers and PCR conditions. [file Table1.xlsx]

## Sheet: Sheet1
	Time (min)	Temperature (°C)		Primer	Sequence
Initial denaturing	3	94		FD1_6-7	AGAGTTTGATCCTGGCTCAG
Denaturing	0.5	94		FGPS_1509	AAGGAGGGGATCCAGCCGCA
Annealing	1	55		907R	CCGTCAATTCCTTTGAGTTT
Extension	1.5	72		518F	CCAGCAGCCGCGGTAATACG
Final extension	7	72
Number of cycle	30
