# Supplementary material for: Species Specificity of Bacteria Associated to the Brown Seaweeds Lobophora (Dictyotales, Phaeophyceae) and Their Potential for Induction of Rapid Coral Bleaching in Acropora muricata
Source: Front Microbiol. 2016 Mar 21;7:316. doi: 10.3389/fmicb.2016.00316 (PMC4800410; doi:10.3389/fmicb.2016.00316)
Supplement: Table S2 — List of the OTUs identified from L. rosacea and L. monticola. [file Table2.xlsx]

## Sheet: Sheet1
Domain	Phylum	Class	Order	Family	Genus	Species	OTU	Lm-1	Lm-2	Lm-3	Lm-4	Lm-5	Lr-1	Lr-2	Lr-3	Lr-4	Lr-5
Bacteria	Proteobacteria	Alphaproteobacteria					denovo276	0	0	0	0	0	1	0	0	1	1
Bacteria	Bacteroidetes	Cytophagia	Cytophagales	Flammeovirgaceae			denovo576	0	0	0	0	0	2	1	0	0	0
Bacteria	Proteobacteria	Gammaproteobacteria	Legionellales	Francisellaceae	Caedibacter	taeniospiralis	denovo755	0	0	0	0	0	3	0	0	0	0
Bacteria	Proteobacteria	Alphaproteobacteria	Rhizobiales				denovo901	0	0	1	1	0	0	0	0	1	0
Bacteria	Bacteroidetes	Flavobacteriia	Flavobacteriales	Flavobacteriaceae	Polaribacter		denovo1281	2	0	0	0	0	0	0	0	1	0
Bacteria	Proteobacteria	Gammaproteobacteria	Alteromonadales	Alteromonadaceae			denovo1285	0	1	2	0	0	0	0	0	0	0
Bacteria	Bacteroidetes	[Saprospirae]	[Saprospirales]	Saprospiraceae			denovo1390	0	0	0	0	0	0	0	1	2	0
Bacteria	Bacteroidetes	Cytophagia	Cytophagales	Flammeovirgaceae			denovo1899	0	0	0	0	0	0	0	0	0	3
Bacteria	Proteobacteria	Alphaproteobacteria	Rhodobacterales	Rhodobacteraceae			denovo2247	0	0	2	0	0	1	0	0	0	0
Bacteria	Bacteroidetes	BME43					denovo2575	3	0	0	0	0	0	0	0	0	0
Bacteria	TM7						denovo2626	0	0	0	0	0	0	0	1	0	2
Bacteria	Proteobacteria	Deltaproteobacteria	Bdellovibrionales	Bdellovibrionaceae	Bdellovibrio		denovo2738	0	0	0	0	0	3	0	0	0	0
Bacteria	Bacteroidetes	Sphingobacteriia	Sphingobacteriales	NS11-12			denovo2843	3	0	0	0	0	0	0	0	0	0
Bacteria	Bacteroidetes	Cytophagia	Cytophagales	Flammeovirgaceae	Fulvivirga		denovo3085	0	3	0	0	0	0	0	0	0	0
Bacteria	Planctomycetes	Planctomycetia	Planctomycetales	Planctomycetaceae	Planctomyces		denovo3317	3	0	0	0	0	0	0	0	0	0
Bacteria	Bacteroidetes	Flavobacteriia	Flavobacteriales	Flavobacteriaceae			denovo3700	0	0	1	0	0	0	0	1	1	0
Bacteria	Proteobacteria	Alphaproteobacteria					denovo3777	0	0	0	0	0	0	2	0	1	0
Bacteria	Proteobacteria	Gammaproteobacteria	Thiotrichales	Piscirickettsiaceae			denovo4420	0	0	0	0	0	0	0	0	0	3
Bacteria	Bacteroidetes	Flavobacteriia	Flavobacteriales	Flavobacteriaceae			denovo4462	0	1	1	1	0	0	0	0	0	0
Bacteria	Bacteroidetes	Flavobacteriia	Flavobacteriales	Flavobacteriaceae			denovo4564	0	2	0	0	1	0	0	0	0	0
Bacteria	Planctomycetes	Phycisphaerae	Phycisphaerales	Phycisphaeraceae			denovo4849	0	3	0	0	0	0	0	0	0	0
Bacteria	Bacteroidetes	Cytophagia	Cytophagales	Flammeovirgaceae	Roseivirga		denovo4934	0	0	0	0	0	0	2	0	0	1
Bacteria	Proteobacteria	Alphaproteobacteria	Rhodobacterales	Rhodobacteraceae			denovo5074	0	0	0	0	0	1	0	1	1	0
Bacteria	Planctomycetes	Planctomycetia	Pirellulales	Pirellulaceae			denovo5430	2	0	1	0	0	0	0	0	0	0
Bacteria	Proteobacteria	Alphaproteobacteria	Rhizobiales				denovo6117	0	1	1	0	0	0	0	0	0	1
Bacteria	Proteobacteria	Alphaproteobacteria					denovo6214	0	0	0	0	3	0	0	0	0	0
Bacteria	Bacteroidetes	Flavobacteriia	Flavobacteriales				denovo6337	0	0	0	0	0	3	0	0	0	0
Bacteria	Bacteroidetes	Flavobacteriia	Flavobacteriales				denovo6469	0	0	0	0	0	2	0	0	1	0
Bacteria	Bacteroidetes	Flavobacteriia	Flavobacteriales	Flavobacteriaceae			denovo6647	0	0	3	0	0	0	0	0	0	0
Bacteria	Proteobacteria	Gammaproteobacteria	Alteromonadales	Alteromonadaceae			denovo6686	0	0	1	1	0	1	0	0	0	0
Bacteria	Planctomycetes	Planctomycetia	Pirellulales	Pirellulaceae			denovo6752	0	0	0	0	0	0	1	1	1	0
Bacteria	Actinobacteria	Acidimicrobiia	Acidimicrobiales	C111			denovo6835	0	0	0	0	0	1	1	1	0	0
Bacteria	Bacteroidetes	Cytophagia	Cytophagales	[Amoebophilaceae]	SC3-56		denovo6870	0	0	3	0	0	0	0	0	0	0
Bacteria	Proteobacteria	Alphaproteobacteria	Rhodobacterales	Rhodobacteraceae			denovo7300	0	0	0	0	0	2	0	1	0	0
Bacteria	Proteobacteria	Gammaproteobacteria	Alteromonadales	Alteromonadaceae			denovo7455	0	0	1	0	0	0	0	0	2	0
Bacteria	Proteobacteria	Alphaproteobacteria	Rhodospirillales	Rhodospirillaceae			denovo7694	0	0	0	0	0	0	0	0	0	3
Bacteria	Proteobacteria	Gammaproteobacteria					denovo7832	0	0	1	0	0	0	1	0	0	1
Bacteria	Actinobacteria	Acidimicrobiia	Acidimicrobiales	JdFBGBact			denovo7852	0	0	0	0	0	0	3	0	0	0
Bacteria	Proteobacteria	Gammaproteobacteria					denovo8237	3	0	0	0	0	0	0	0	0	0
Bacteria	Proteobacteria	Alphaproteobacteria	BD7-3				denovo8609	0	3	0	0	0	0	0	0	0	0
Bacteria	Proteobacteria	Alphaproteobacteria	Rhodobacterales	Rhodobacteraceae	Anaerospora	hongkongensis	denovo8772	3	0	0	0	0	0	0	0	0	0
Bacteria	Proteobacteria	Deltaproteobacteria	Bdellovibrionales	Bacteriovoracaceae			denovo8844	0	2	0	0	0	0	0	0	0	1
Bacteria	Bacteroidetes	[Saprospirae]	[Saprospirales]	Saprospiraceae			denovo8916	3	0	0	0	0	0	0	0	0	0
Bacteria	Planctomycetes	Phycisphaerae	Phycisphaerales	Phycisphaeraceae			denovo8930	0	0	0	0	0	0	0	0	0	3
Bacteria	Proteobacteria	Alphaproteobacteria	BD7-3				denovo9360	0	0	2	1	0	0	0	0	0	0
Bacteria	Proteobacteria	Deltaproteobacteria	Myxococcales	Haliangiaceae			denovo9510	0	2	0	0	1	0	0	0	0	0
Bacteria	Proteobacteria	Alphaproteobacteria	BD7-3				denovo9561	0	0	0	0	0	3	0	0	0	0
Bacteria	Proteobacteria	Alphaproteobacteria	Rhodobacterales	Hyphomonadaceae			denovo9947	0	1	0	0	0	0	0	2	0	0
Bacteria	Proteobacteria	Alphaproteobacteria	Rhodobacterales	Rhodobacteraceae			denovo9965	0	0	0	0	0	0	1	0	1	1
Bacteria	Bacteroidetes	Flavobacteriia	Flavobacteriales	Flavobacteriaceae			denovo10019	0	0	0	0	0	0	0	3	0	0
Bacteria	Proteobacteria	Alphaproteobacteria					denovo10125	0	0	3	0	0	0	0	0	0	0
Bacteria	Bacteroidetes	Flavobacteriia	Flavobacteriales	Flavobacteriaceae			denovo10318	0	0	0	0	3	0	0	0	0	0
Bacteria	Chloroflexi	Anaerolineae	Caldilineales	Caldilineaceae			denovo10643	0	0	0	0	0	0	0	2	0	1
Bacteria	Bacteroidetes	Flavobacteriia	Flavobacteriales	Flavobacteriaceae			denovo11021	0	1	1	0	0	0	0	1	0	0
Bacteria	Planctomycetes	Phycisphaerae	Phycisphaerales				denovo11069	0	0	0	0	0	0	0	0	0	3
Bacteria	Bacteroidetes	Flavobacteriia	Flavobacteriales	Flavobacteriaceae	Polaribacter		denovo11128	0	0	0	0	0	0	0	3	0	0
Bacteria	Bacteroidetes	Flavobacteriia	Flavobacteriales	Flavobacteriaceae			denovo11157	0	0	0	0	0	1	0	0	0	2
Bacteria	Planctomycetes	Planctomycetia	Pirellulales	Pirellulaceae			denovo11445	0	0	0	0	1	1	0	1	0	0
Bacteria	Bacteroidetes	Cytophagia	Cytophagales	Flammeovirgaceae			denovo11692	0	0	1	0	0	2	0	0	0	0
Bacteria	Bacteroidetes	[Saprospirae]	[Saprospirales]	Saprospiraceae			denovo11745	0	0	0	1	0	0	0	1	0	1
Bacteria	Bacteroidetes	Flavobacteriia	Flavobacteriales	Flavobacteriaceae			denovo11969	0	0	0	0	3	0	0	0	0	0
Bacteria	Bacteroidetes	Flavobacteriia	Flavobacteriales	Flavobacteriaceae			denovo12022	0	0	1	0	0	0	0	2	0	0
Bacteria	Bacteroidetes	Cytophagia	Cytophagales	Flammeovirgaceae			denovo12067	1	0	0	1	1	0	0	0	0	0
Bacteria	Planctomycetes	Planctomycetia	Pirellulales	Pirellulaceae			denovo12113	0	3	0	0	0	0	0	0	0	0
Bacteria	Proteobacteria	Deltaproteobacteria	Bdellovibrionales	Bdellovibrionaceae	Bdellovibrio		denovo12131	0	0	1	0	0	0	0	0	1	1
Bacteria	Proteobacteria	Alphaproteobacteria	Rhizobiales	Phyllobacteriaceae			denovo12140	0	0	0	0	0	3	0	0	0	0
Bacteria	Proteobacteria	Gammaproteobacteria	Alteromonadales	Alteromonadaceae			denovo12349	3	0	0	0	0	0	0	0	0	0
Bacteria	Proteobacteria	Gammaproteobacteria					denovo12383	0	0	0	0	0	0	0	2	0	1
Bacteria	Bacteroidetes	Cytophagia	Cytophagales	Flammeovirgaceae			denovo12385	0	0	0	0	0	0	1	1	1	0
Bacteria	Planctomycetes	Planctomycetia	Planctomycetales	Planctomycetaceae	Planctomyces		denovo12442	3	0	0	0	0	0	0	0	0	0
Bacteria	Proteobacteria	Alphaproteobacteria	Rhodobacterales	Rhodobacteraceae			denovo12522	0	0	0	0	0	2	0	0	0	1
Bacteria	Planctomycetes	OM190	CL500-15				denovo12686	0	0	0	2	1	0	0	0	0	0
Bacteria	Verrucomicrobia	[Methylacidiphilae]	Methylacidiphilales	LD19			denovo12847	0	0	0	3	0	0	0	0	0	0
Bacteria	Proteobacteria	TA18	PHOS-HD29				denovo12970	0	0	0	2	0	0	0	0	0	1
Bacteria	Proteobacteria	Alphaproteobacteria	Rhodobacterales	Rhodobacteraceae			denovo13454	0	0	0	0	0	0	0	3	0	0
Bacteria	Planctomycetes	Pla3					denovo13620	3	0	0	0	0	0	0	0	0	0
Bacteria	Planctomycetes	Planctomycetia	Pirellulales	Pirellulaceae			denovo13834	1	1	0	0	1	0	0	0	0	0
Bacteria	Proteobacteria	Alphaproteobacteria	Rhodobacterales	Rhodobacteraceae			denovo13860	0	0	0	0	0	1	1	0	0	1
Bacteria	GN02						denovo13867	0	0	0	0	0	0	0	3	0	0
Bacteria	Planctomycetes	Planctomycetia	Pirellulales	Pirellulaceae			denovo13956	2	0	0	0	0	0	0	1	0	0
Bacteria	Proteobacteria	Alphaproteobacteria	Rhodobacterales	Rhodobacteraceae			denovo14040	0	0	0	0	0	0	0	1	2	0
Bacteria	Proteobacteria	Deltaproteobacteria	Spirobacillales				denovo14319	3	0	0	0	0	0	0	0	0	0
Bacteria	Proteobacteria	Alphaproteobacteria	Rhodobacterales	Rhodobacteraceae			denovo14327	0	0	0	0	0	1	0	1	1	0
Bacteria	Bacteroidetes	Flavobacteriia	Flavobacteriales	Flavobacteriaceae	Maribacter		denovo14374	3	0	0	0	0	0	0	0	0	0
Bacteria	Verrucomicrobia	[Spartobacteria]	[Chthoniobacterales]	[Chthoniobacteraceae]	Candidatus Xiphinematobacter		denovo14672	0	0	0	2	1	0	0	0	0	0
Bacteria	Proteobacteria	Alphaproteobacteria	BD7-3				denovo14926	0	1	1	0	0	0	0	1	0	0
Bacteria	Verrucomicrobia	[Methylacidiphilae]	Methylacidiphilales	LD19			denovo15233	1	0	0	1	0	0	0	0	0	1
Bacteria	Proteobacteria	Alphaproteobacteria	BD7-3				denovo15323	0	0	0	0	0	0	0	0	0	3
Bacteria	Planctomycetes	Planctomycetia	Planctomycetales	Planctomycetaceae	Planctomyces		denovo15913	3	0	0	0	0	0	0	0	0	0
Bacteria	Proteobacteria	Alphaproteobacteria					denovo16086	0	0	0	0	0	2	0	0	0	1
Bacteria	Proteobacteria	Alphaproteobacteria					denovo16264	0	3	0	0	0	0	0	0	0	0
Bacteria	Bacteroidetes	Flavobacteriia	Flavobacteriales	Flavobacteriaceae			denovo16569	1	0	0	1	0	0	0	1	0	0
Bacteria	Proteobacteria	Alphaproteobacteria	Rhodobacterales	Rhodobacteraceae			denovo16614	0	0	0	0	0	0	0	2	1	0
Bacteria	Planctomycetes	Planctomycetia	Pirellulales	Pirellulaceae			denovo16896	0	0	0	0	0	0	0	3	0	0
Bacteria	Proteobacteria	Gammaproteobacteria	Thiohalorhabdales				denovo17377	0	1	0	1	1	0	0	0	0	0
Bacteria	Bacteroidetes	Flavobacteriia	Flavobacteriales	Flavobacteriaceae			denovo17608	0	0	0	2	0	0	1	0	0	0
Bacteria	Planctomycetes	Phycisphaerae	Phycisphaerales	Phycisphaeraceae			denovo17963	3	0	0	0	0	0	0	0	0	0
Bacteria	Bacteroidetes	Flavobacteriia	Flavobacteriales	Flavobacteriaceae			denovo18726	3	0	0	0	0	0	0	0	0	0
Bacteria	WS3	PRR-12	GN03	KSB4			denovo18796	0	0	0	0	0	0	0	0	3	0
Bacteria	Bacteroidetes	Flavobacteriia	Flavobacteriales	Flavobacteriaceae	Aquimarina		denovo19251	0	0	0	0	0	0	2	0	0	1
Bacteria	Proteobacteria	Gammaproteobacteria	Alteromonadales	Alteromonadaceae			denovo19297	3	0	0	0	0	0	0	0	0	0
Bacteria	Bacteroidetes	Flavobacteriia	Flavobacteriales	Flavobacteriaceae			denovo19399	0	0	3	0	0	0	0	0	0	0
Bacteria	Planctomycetes	Pla3					denovo19903	0	0	0	0	0	0	1	2	0	0
Bacteria	Bacteroidetes	Flavobacteriia	Flavobacteriales	Flavobacteriaceae			denovo20144	1	0	1	1	0	0	0	0	0	0
Bacteria	Bacteroidetes	Flavobacteriia	Flavobacteriales	Flavobacteriaceae	Krokinobacter	genikus	denovo20173	0	0	0	0	0	1	1	1	0	0
Bacteria	Planctomycetes	Planctomycetia	Pirellulales	Pirellulaceae			denovo20195	0	0	0	0	0	0	0	0	0	3
Bacteria	Bacteroidetes	Flavobacteriia	Flavobacteriales	Flavobacteriaceae			denovo20457	0	0	0	0	0	0	0	0	3	0
Bacteria	Proteobacteria	Gammaproteobacteria	Alteromonadales	Alteromonadaceae			denovo20632	0	0	0	0	0	1	0	0	1	1
Bacteria	Proteobacteria	Gammaproteobacteria	Chromatiales				denovo20877	0	1	0	0	0	0	0	0	0	2
Bacteria	Proteobacteria	Alphaproteobacteria	Rhodobacterales	Rhodobacteraceae			denovo20939	0	0	0	0	0	0	0	0	3	0
Bacteria	Planctomycetes	Phycisphaerae	Phycisphaerales	Phycisphaeraceae			denovo21128	1	1	0	0	1	0	0	0	0	0
Bacteria	Proteobacteria	Alphaproteobacteria	BD7-3				denovo21591	0	0	0	0	0	3	0	0	0	0
Bacteria	Bacteroidetes	Flavobacteriia	Flavobacteriales	Flavobacteriaceae	Polaribacter		denovo21622	0	0	0	0	0	0	0	0	3	0
Bacteria	Planctomycetes	Phycisphaerae	Phycisphaerales	Phycisphaeraceae			denovo21701	0	1	0	1	1	0	0	0	0	0
Bacteria	Bacteroidetes	Flavobacteriia	Flavobacteriales	Flavobacteriaceae			denovo22003	1	2	0	0	0	0	0	0	0	0
Bacteria	Bacteroidetes	Flavobacteriia	Flavobacteriales	Flavobacteriaceae			denovo22428	0	0	0	2	0	0	1	0	0	0
Bacteria	Proteobacteria	Alphaproteobacteria	Rhodospirillales	Rhodospirillaceae			denovo22553	0	3	0	0	0	0	0	0	0	0
Bacteria	Proteobacteria	Deltaproteobacteria	Myxococcales				denovo22555	1	0	0	0	2	0	0	0	0	0
Bacteria	Bacteroidetes	Flavobacteriia	Flavobacteriales	Flavobacteriaceae			denovo22630	0	3	0	0	0	0	0	0	0	0
Bacteria	Proteobacteria	Alphaproteobacteria	Rhodobacterales	Rhodobacteraceae			denovo22755	0	1	0	0	0	0	1	1	0	0
Bacteria	Proteobacteria	Alphaproteobacteria	Rhodobacterales	Hyphomonadaceae			denovo22845	0	0	0	0	0	1	0	0	1	1
Bacteria	Proteobacteria	Gammaproteobacteria	Alteromonadales	Alteromonadaceae			denovo22965	0	2	0	0	0	1	0	0	0	0
Bacteria	Proteobacteria	Gammaproteobacteria	Legionellales				denovo23031	0	3	0	0	0	0	0	0	0	0
Bacteria	Bacteroidetes	[Saprospirae]	[Saprospirales]	Saprospiraceae			denovo23597	0	0	0	0	0	0	0	1	1	1
Bacteria	Verrucomicrobia	Verrucomicrobiae	Verrucomicrobiales	Verrucomicrobiaceae			denovo24205	3	0	0	0	0	0	0	0	0	0
Bacteria	Bacteroidetes	Flavobacteriia	Flavobacteriales	Flavobacteriaceae			denovo24377	0	0	0	0	0	1	0	0	2	0
Bacteria	Proteobacteria	Alphaproteobacteria	Rickettsiales				denovo24408	0	0	0	0	0	3	0	0	0	0
Bacteria	Proteobacteria	Alphaproteobacteria	Rhodobacterales	Rhodobacteraceae			denovo24505	3	0	0	0	0	0	0	0	0	0
Bacteria	Planctomycetes	Planctomycetia	Pirellulales	Pirellulaceae			denovo24697	1	1	0	0	1	0	0	0	0	0
Bacteria	Bacteroidetes	Cytophagia	Cytophagales	Flammeovirgaceae			denovo24846	0	3	0	0	0	0	0	0	0	0
Bacteria	Proteobacteria	Alphaproteobacteria	Rhodobacterales	Hyphomonadaceae			denovo24964	0	0	0	0	0	3	0	0	0	0
Bacteria	Proteobacteria	Alphaproteobacteria	Rhodobacterales	Rhodobacteraceae			denovo25063	0	0	0	0	0	3	0	0	0	0
Bacteria	Bacteroidetes	Flavobacteriia	Flavobacteriales	Flavobacteriaceae			denovo25244	0	0	0	0	0	0	0	0	0	3
Bacteria	Proteobacteria	Gammaproteobacteria	Alteromonadales	Alteromonadaceae			denovo25546	0	1	0	0	1	0	0	1	0	0
Bacteria	Proteobacteria	Gammaproteobacteria					denovo25552	3	0	0	0	0	0	0	0	0	0
Bacteria	Planctomycetes	Planctomycetia	Pirellulales	Pirellulaceae			denovo25930	0	0	0	0	3	0	0	0	0	0
Bacteria	Proteobacteria	Alphaproteobacteria	Rhizobiales	Phyllobacteriaceae			denovo25940	0	0	0	0	0	1	1	0	0	1
Bacteria	Proteobacteria	Gammaproteobacteria	Alteromonadales	Alteromonadaceae	HTCC2207		denovo26033	0	0	0	0	0	0	0	0	3	0
Bacteria	Proteobacteria	Alphaproteobacteria	Rhodobacterales	Rhodobacteraceae			denovo26236	3	0	0	0	0	0	0	0	0	0
Bacteria	Proteobacteria	Alphaproteobacteria					denovo26499	0	0	3	0	0	0	0	0	0	0
Bacteria	Bacteroidetes	[Saprospirae]	[Saprospirales]	Saprospiraceae			denovo26550	0	0	0	0	0	2	0	1	0	0
Bacteria	Proteobacteria	Gammaproteobacteria					denovo26637	0	0	0	0	1	0	0	0	1	1
Bacteria	Proteobacteria	Alphaproteobacteria					denovo26830	0	0	0	0	1	0	0	0	0	2
Bacteria	Bacteroidetes	SM1A07					denovo26834	0	3	0	0	0	0	0	0	0	0
Bacteria	Bacteroidetes	Flavobacteriia	Flavobacteriales	Flavobacteriaceae			denovo27011	2	0	0	0	0	0	1	0	0	0
Bacteria	Proteobacteria	Gammaproteobacteria	Alteromonadales	OM60			denovo27047	0	0	0	0	0	1	0	0	1	1
Bacteria	Proteobacteria	Alphaproteobacteria					denovo27187	0	0	0	0	0	1	2	0	0	0
Bacteria	Bacteroidetes	Cytophagia	Cytophagales	Flammeovirgaceae			denovo27450	0	0	0	0	0	0	0	2	1	0
Bacteria	Bacteroidetes	Cytophagia	Cytophagales	[Amoebophilaceae]	SC3-56		denovo27630	0	0	0	1	2	0	0	0	0	0
Bacteria	Bacteroidetes	Flavobacteriia	Flavobacteriales	Flavobacteriaceae			denovo28088	1	1	1	0	0	0	0	0	0	0
Bacteria	Proteobacteria	Alphaproteobacteria	Rhodobacterales	Rhodobacteraceae			denovo28157	0	2	0	0	1	0	0	0	0	0
Bacteria	Proteobacteria	Alphaproteobacteria	Rhodobacterales	Hyphomonadaceae			denovo28302	1	2	0	0	0	0	0	0	0	0
Bacteria	Proteobacteria	Alphaproteobacteria	Rhodobacterales	Rhodobacteraceae			denovo28387	0	2	0	0	0	0	0	0	1	0
Bacteria	Planctomycetes	Planctomycetia	Pirellulales	Pirellulaceae			denovo28679	1	1	0	0	1	0	0	0	0	0
Bacteria	Proteobacteria	Alphaproteobacteria					denovo28881	0	2	0	1	0	0	0	0	0	0
Bacteria	Proteobacteria	Alphaproteobacteria	Rhodospirillales				denovo28979	1	2	0	0	0	0	0	0	0	0
Bacteria	Proteobacteria	Gammaproteobacteria	Alteromonadales	Ferrimonadaceae	Ferrimonas		denovo29046	0	0	3	0	0	0	0	0	0	0
Bacteria	Bacteroidetes	Cytophagia	Cytophagales	[Amoebophilaceae]	SC3-56		denovo29138	3	0	0	0	0	0	0	0	0	0
Bacteria	Proteobacteria	Alphaproteobacteria	Rhodobacterales	Rhodobacteraceae			denovo29147	3	0	0	0	0	0	0	0	0	0
Bacteria	Bacteroidetes	Flavobacteriia	Flavobacteriales	Flavobacteriaceae			denovo29447	2	1	0	0	0	0	0	0	0	0
Bacteria	Proteobacteria	Alphaproteobacteria	Rhodobacterales	Rhodobacteraceae			denovo29609	0	0	0	0	0	0	2	0	0	1
Bacteria	Planctomycetes	Planctomycetia	Pirellulales	Pirellulaceae			denovo29886	0	0	0	1	2	0	0	0	0	0
Bacteria	Proteobacteria	Alphaproteobacteria	Rhodobacterales	Rhodobacteraceae			denovo30077	0	0	0	0	0	2	0	0	0	1
Bacteria	Planctomycetes	Planctomycetia	Pirellulales	Pirellulaceae			denovo30278	0	0	0	0	2	0	1	0	0	0
Bacteria	Bacteroidetes	Cytophagia	Cytophagales	Flammeovirgaceae			denovo30590	0	0	0	0	0	2	0	0	0	1
Bacteria	Proteobacteria	Alphaproteobacteria	BD7-3				denovo30715	0	0	3	0	0	0	0	0	0	0
Bacteria	Proteobacteria	Alphaproteobacteria	Sphingomonadales	Erythrobacteraceae			denovo30874	0	0	0	0	0	0	0	0	0	3
Bacteria	Bacteroidetes	Cytophagia	Cytophagales	[Amoebophilaceae]	SC3-56		denovo30937	3	0	0	0	0	0	0	0	0	0
Bacteria	Planctomycetes	Planctomycetia	Pirellulales	Pirellulaceae			denovo31489	0	0	0	1	0	0	0	1	0	1
Bacteria	Planctomycetes	Planctomycetia	Pirellulales	Pirellulaceae			denovo31559	0	0	0	0	0	0	0	3	0	0
Bacteria	Bacteroidetes	Flavobacteriia	Flavobacteriales	Flavobacteriaceae			denovo31638	0	0	3	0	0	0	0	0	0	0
Bacteria	Bacteroidetes	Flavobacteriia	Flavobacteriales	Flavobacteriaceae			denovo32007	0	0	1	2	0	0	0	0	0	0
Bacteria	Bacteroidetes	Cytophagia	Cytophagales	[Amoebophilaceae]	SC3-56		denovo32085	0	0	0	0	0	1	0	1	0	1
Bacteria	Planctomycetes	Phycisphaerae	Phycisphaerales				denovo32119	0	0	0	0	0	0	1	0	1	1
Bacteria	Proteobacteria	Alphaproteobacteria	Rhodobacterales	Rhodobacteraceae			denovo32180	0	0	0	0	0	0	0	0	0	3
Bacteria	Planctomycetes	Planctomycetia	Pirellulales	Pirellulaceae			denovo32191	3	0	0	0	0	0	0	0	0	0
Bacteria	Actinobacteria	Acidimicrobiia	Acidimicrobiales	JdFBGBact			denovo32272	1	0	0	0	0	0	1	0	1	0
Bacteria	Planctomycetes						denovo32638	0	0	0	3	0	0	0	0	0	0
Bacteria	Proteobacteria	Gammaproteobacteria					denovo32966	3	0	0	0	0	0	0	0	0	0
Bacteria	Planctomycetes	Planctomycetia	Pirellulales	Pirellulaceae			denovo33901	0	0	0	0	2	0	0	0	0	1
Bacteria	Planctomycetes	Planctomycetia	Pirellulales	Pirellulaceae			denovo34121	0	1	0	0	2	0	0	0	0	0
Bacteria	Proteobacteria	Gammaproteobacteria	Alteromonadales	Alteromonadaceae			denovo34289	0	1	0	1	1	0	0	0	0	0
Bacteria	Proteobacteria	Gammaproteobacteria					denovo34448	0	0	0	0	0	3	0	0	0	0
Bacteria	Bacteroidetes	Cytophagia	Cytophagales	Flammeovirgaceae			denovo34652	3	0	0	0	0	0	0	0	0	0
Bacteria	Proteobacteria	Gammaproteobacteria	Chromatiales				denovo34904	0	0	0	0	0	0	1	0	0	2
Bacteria	Proteobacteria	Alphaproteobacteria					denovo34910	0	0	0	0	0	0	0	3	0	0
Bacteria	Actinobacteria	Acidimicrobiia	Acidimicrobiales	JdFBGBact			denovo34953	0	0	0	0	0	0	2	0	1	0
Bacteria	Bacteroidetes	Cytophagia	Cytophagales	Flammeovirgaceae			denovo36161	0	0	0	0	0	0	3	0	0	0
Bacteria	Planctomycetes	Planctomycetia	Pirellulales	Pirellulaceae			denovo36487	0	0	0	0	0	1	0	0	2	0
Bacteria	Proteobacteria	Alphaproteobacteria	Rhodobacterales	Rhodobacteraceae			denovo36493	0	0	0	0	0	0	0	3	0	0
Bacteria	Proteobacteria	Alphaproteobacteria	Rhodobacterales	Rhodobacteraceae			denovo36972	1	0	0	0	0	2	0	0	0	0
Bacteria	Proteobacteria	Alphaproteobacteria					denovo37020	0	0	0	0	0	0	1	0	0	2
Bacteria	Bacteroidetes	Flavobacteriia	Flavobacteriales	Flavobacteriaceae			denovo37688	2	0	0	0	1	0	0	0	0	0
Bacteria	Planctomycetes	Planctomycetia	Pirellulales	Pirellulaceae			denovo37830	0	1	0	0	1	0	0	0	0	1
Bacteria	Proteobacteria	Alphaproteobacteria	Rhodobacterales	Rhodobacteraceae			denovo38010	0	0	0	0	0	0	0	1	0	2
Bacteria	Planctomycetes	OM190	agg27				denovo38402	1	0	0	0	0	0	1	0	0	1
Bacteria	Proteobacteria	Deltaproteobacteria	Bdellovibrionales	Bacteriovoracaceae	Bacteriovorax		denovo38508	0	0	0	0	0	1	0	0	1	1
Bacteria	Bacteroidetes	Flavobacteriia	Flavobacteriales	Flavobacteriaceae			denovo38708	0	0	0	0	3	0	0	0	0	0
Bacteria	Proteobacteria	Gammaproteobacteria					denovo38884	3	0	0	0	0	0	0	0	0	0
Bacteria	Proteobacteria	Gammaproteobacteria	Alteromonadales	Alteromonadaceae			denovo39006	0	1	0	1	0	0	0	0	0	1
Bacteria	Proteobacteria	Gammaproteobacteria	HTCC2188	HTCC2089			denovo39113	0	0	0	1	2	0	0	0	0	0
Bacteria	Proteobacteria	Alphaproteobacteria	Rhodobacterales	Hyphomonadaceae	Hyphomonas		denovo39181	0	3	0	0	0	0	0	0	0	0
Bacteria	Proteobacteria	Alphaproteobacteria	Rhodospirillales				denovo39428	0	0	0	0	0	0	0	3	0	0
Bacteria	Bacteroidetes	[Saprospirae]	[Saprospirales]	Saprospiraceae	Lewinella	cohaerens	denovo39484	0	1	0	0	0	0	0	0	0	2
Bacteria	Proteobacteria	Alphaproteobacteria	Rhizobiales	Phyllobacteriaceae			denovo40015	0	0	0	0	0	0	0	1	1	1
Bacteria	Bacteroidetes	Flavobacteriia	Flavobacteriales	Flavobacteriaceae			denovo40133	0	1	0	0	0	2	0	0	0	0
Bacteria	Proteobacteria	Alphaproteobacteria	Rhizobiales	Phyllobacteriaceae			denovo40928	0	0	0	0	0	1	0	1	1	0
Bacteria	Proteobacteria	Gammaproteobacteria	Alteromonadales	Alteromonadaceae			denovo41144	0	0	3	0	0	0	0	0	0	0
Bacteria	Planctomycetes	Planctomycetia	Pirellulales	Pirellulaceae			denovo41198	0	0	0	0	3	0	0	0	0	0
Bacteria	Proteobacteria	Alphaproteobacteria	Rhodobacterales				denovo41845	0	2	0	1	0	0	0	0	0	0
Bacteria	Bacteroidetes	Flavobacteriia	Flavobacteriales				denovo41963	0	0	0	0	0	0	0	0	3	0
Bacteria	Bacteroidetes	Cytophagia	Cytophagales	Flammeovirgaceae	Roseivirga		denovo42314	0	2	0	0	0	0	0	0	1	0
Bacteria	Proteobacteria	Alphaproteobacteria	Rhodobacterales	Rhodobacteraceae			denovo42461	0	0	0	0	0	0	0	1	1	1
Bacteria	Proteobacteria	Alphaproteobacteria	Rhizobiales	Hyphomicrobiaceae			denovo42589	0	2	0	1	0	0	0	0	0	0
Bacteria	Bacteroidetes	Flavobacteriia	Flavobacteriales	Flavobacteriaceae			denovo42597	0	0	0	0	0	0	1	2	0	0
Bacteria	Bacteroidetes	[Saprospirae]	[Saprospirales]	Saprospiraceae			denovo42717	0	0	0	0	0	0	0	0	0	3
Bacteria	Bacteroidetes	[Saprospirae]	[Saprospirales]	Saprospiraceae			denovo43303	3	0	0	0	0	0	0	0	0	0
Bacteria	GN02	BD1-5					denovo43308	0	0	0	0	0	0	0	0	0	3
Bacteria	Proteobacteria	Alphaproteobacteria	Rhodobacterales	Rhodobacteraceae			denovo43313	0	0	0	0	0	0	0	1	2	0
Bacteria	Bacteroidetes	[Saprospirae]	[Saprospirales]	Saprospiraceae			denovo43436	0	0	0	0	0	1	0	0	1	1
Bacteria	Bacteroidetes	Flavobacteriia	Flavobacteriales	Flavobacteriaceae			denovo43747	0	0	0	0	0	0	0	2	0	1
Bacteria	Proteobacteria	Alphaproteobacteria	Rhodobacterales	Rhodobacteraceae			denovo43988	0	0	0	0	0	0	1	1	0	1
Bacteria	Planctomycetes	Planctomycetia	Pirellulales	Pirellulaceae			denovo44055	0	0	0	0	0	1	0	0	0	2
Bacteria	Bacteroidetes	Flavobacteriia	Flavobacteriales	Flavobacteriaceae			denovo44110	0	0	0	0	3	0	0	0	0	0
Bacteria	Planctomycetes	Planctomycetia	Pirellulales	Pirellulaceae			denovo44345	2	0	0	1	0	0	0	0	0	0
Bacteria	Proteobacteria	Gammaproteobacteria	Thiohalorhabdales				denovo45003	0	0	0	0	3	0	0	0	0	0
Bacteria	Actinobacteria	Acidimicrobiia	Acidimicrobiales				denovo45053	0	0	0	0	0	0	3	0	0	0
Bacteria	Proteobacteria	Alphaproteobacteria					denovo45089	0	0	2	1	0	0	0	0	0	0
Bacteria	Proteobacteria	Alphaproteobacteria	Rhodobacterales	Hyphomonadaceae			denovo45212	0	0	0	0	0	0	0	3	0	0
Bacteria	Proteobacteria	Gammaproteobacteria					denovo45258	0	0	0	0	0	0	1	2	0	0
Bacteria	Proteobacteria	Deltaproteobacteria	Spirobacillales				denovo45637	0	0	0	0	0	0	3	0	0	0
Bacteria	Proteobacteria	Alphaproteobacteria					denovo45652	0	0	3	0	0	0	0	0	0	0
Bacteria	Proteobacteria	Alphaproteobacteria	BD7-3				denovo45654	0	0	0	0	0	3	0	0	0	0
Bacteria	Bacteroidetes	Cytophagia	Cytophagales	Flammeovirgaceae			denovo45680	0	0	0	0	0	0	0	3	0	0
Bacteria	Proteobacteria	Alphaproteobacteria	Rhodobacterales	Rhodobacteraceae			denovo45934	0	0	0	0	0	0	0	0	3	0
Bacteria	Proteobacteria	Alphaproteobacteria	Rhodobacterales	Rhodobacteraceae			denovo46499	2	0	0	1	0	0	0	0	0	0
Bacteria	Proteobacteria	Gammaproteobacteria	Thiohalorhabdales				denovo46618	0	1	0	0	2	0	0	0	0	0
Bacteria	Planctomycetes	Planctomycetia	Pirellulales	Pirellulaceae			denovo46641	1	0	0	0	2	0	0	0	0	0
Bacteria	Proteobacteria	Alphaproteobacteria	Rhodobacterales	Hyphomonadaceae			denovo46765	0	0	0	0	0	0	0	0	3	0
Bacteria	Bacteroidetes	Cytophagia	Cytophagales	Flammeovirgaceae			denovo47113	1	1	0	1	0	0	0	0	0	0
Bacteria	Proteobacteria	Alphaproteobacteria	Rhizobiales	Phyllobacteriaceae	Mesorhizobium		denovo47314	0	1	0	1	1	0	0	0	0	0
Bacteria	Chloroflexi	Anaerolineae	S0208				denovo47371	0	0	3	0	0	0	0	0	0	0
Bacteria	Proteobacteria	Gammaproteobacteria	Alteromonadales	Alteromonadaceae			denovo47543	0	0	0	1	0	0	0	1	1	0
Bacteria	Bacteroidetes	Flavobacteriia	Flavobacteriales	Flavobacteriaceae			denovo47646	1	2	0	0	0	0	0	0	0	0
Bacteria	Bacteroidetes	[Saprospirae]	[Saprospirales]	Saprospiraceae			denovo47677	0	0	0	0	0	0	0	0	0	3
Bacteria	Acidobacteria	Sva0725	Sva0725				denovo47906	0	0	0	0	1	0	0	0	0	2
Bacteria	Bacteroidetes	Flavobacteriia	Flavobacteriales	Flavobacteriaceae			denovo47925	0	0	0	0	0	0	0	0	2	1
Bacteria	Bacteroidetes	[Saprospirae]	[Saprospirales]	Saprospiraceae			denovo48052	3	0	0	0	0	0	0	0	0	0
Bacteria	Proteobacteria	Gammaproteobacteria	Thiotrichales	Thiotrichaceae	Leucothrix		denovo48361	3	0	0	0	0	0	0	0	0	0
Bacteria	Fibrobacteres	Fibrobacteria	Ucp1540				denovo48474	3	0	0	0	0	0	0	0	0	0
Bacteria	Bacteroidetes	Flavobacteriia	Flavobacteriales	Flavobacteriaceae			denovo48511	0	0	0	0	0	0	3	0	0	0
Bacteria	Proteobacteria	Alphaproteobacteria					denovo48692	0	0	1	1	0	0	0	1	0	0
Bacteria	Bacteroidetes	Cytophagia	Cytophagales	Flammeovirgaceae	Roseivirga		denovo48935	0	1	0	0	2	0	0	0	0	0
Bacteria	Bacteroidetes	BME43					denovo49240	0	0	0	0	0	0	0	0	0	3
Bacteria	Proteobacteria	Alphaproteobacteria	Rhodobacterales	Rhodobacteraceae			denovo49572	0	0	0	0	0	0	0	1	1	1
Bacteria	Bacteroidetes	Flavobacteriia	Flavobacteriales	Flavobacteriaceae	Polaribacter		denovo49622	3	0	0	0	0	0	0	0	0	0
Bacteria	Proteobacteria	Alphaproteobacteria	BD7-3				denovo49792	0	0	0	0	0	2	0	1	0	0
Bacteria	OD1	ZB2					denovo50241	0	0	0	0	0	3	0	0	0	0
Bacteria	Planctomycetes	Planctomycetia	Pirellulales	Pirellulaceae			denovo50578	1	1	0	1	0	0	0	0	0	0
Bacteria	Verrucomicrobia	Verrucomicrobiae	Verrucomicrobiales	Verrucomicrobiaceae			denovo50992	0	0	0	0	0	3	0	0	0	0
Bacteria	Bacteroidetes	Flavobacteriia	Flavobacteriales	Flavobacteriaceae			denovo51270	0	0	0	0	3	0	0	0	0	0
Bacteria	Bacteroidetes	Cytophagia	Cytophagales	Flammeovirgaceae			denovo51424	0	2	0	1	0	0	0	0	0	0
Bacteria	Proteobacteria	Gammaproteobacteria	Chromatiales				denovo51584	0	0	0	0	0	3	0	0	0	0
Bacteria	Proteobacteria	Alphaproteobacteria	BD7-3				denovo51623	0	0	0	0	0	0	0	0	3	0
Bacteria	Bacteroidetes	Flavobacteriia	Flavobacteriales				denovo52037	0	0	0	0	0	0	0	3	0	0
Bacteria	Bacteroidetes	[Saprospirae]	[Saprospirales]	Saprospiraceae			denovo52221	3	0	0	0	0	0	0	0	0	0
Bacteria	Planctomycetes	Planctomycetia	Pirellulales	Pirellulaceae			denovo52235	3	0	0	0	0	0	0	0	0	0
Bacteria	Bacteroidetes	Flavobacteriia	Flavobacteriales	Flavobacteriaceae	Tenacibaculum		denovo52354	0	0	0	0	0	0	2	0	1	0
Bacteria	Proteobacteria	Alphaproteobacteria	Rhizobiales				denovo52732	0	0	0	0	0	0	0	2	0	1
Bacteria	Proteobacteria	Alphaproteobacteria	Rhodobacterales	Rhodobacteraceae			denovo52890	0	0	0	1	0	0	0	1	0	1
Bacteria	Proteobacteria	Deltaproteobacteria	Myxococcales	Cystobacterineae			denovo53031	0	0	0	0	0	0	0	0	0	3
Bacteria	Bacteroidetes	Cytophagia	Cytophagales	Flammeovirgaceae			denovo54002	0	0	0	0	0	0	3	0	0	0
Bacteria	Proteobacteria	Deltaproteobacteria	Myxococcales	Nannocystaceae	Plesiocystis		denovo54082	0	0	0	0	3	0	0	0	0	0
Bacteria	Bacteroidetes	Flavobacteriia	Flavobacteriales	Flavobacteriaceae			denovo54277	1	0	0	2	0	0	0	0	0	0
Bacteria	Proteobacteria	Alphaproteobacteria	Sphingomonadales	Erythrobacteraceae	Erythrobacter		denovo54338	0	0	0	0	0	0	3	0	0	0
Bacteria	Proteobacteria	Alphaproteobacteria	Rhodobacterales	Rhodobacteraceae			denovo54356	0	0	0	0	0	0	0	0	0	3
Bacteria	Proteobacteria	Alphaproteobacteria	Rhizobiales	Phyllobacteriaceae			denovo54658	0	0	2	1	0	0	0	0	0	0
Bacteria	TM7	TM7-1					denovo55033	3	0	0	0	0	0	0	0	0	0
Bacteria	Bacteroidetes	Flavobacteriia	Flavobacteriales	Flavobacteriaceae			denovo55229	0	1	2	0	0	0	0	0	0	0
Bacteria	Proteobacteria	Alphaproteobacteria	Rhodobacterales	Hyphomonadaceae			denovo55456	0	0	0	0	0	1	0	1	0	1
Bacteria	Proteobacteria	Alphaproteobacteria	Rhodobacterales	Rhodobacteraceae			denovo55543	0	2	1	0	0	0	0	0	0	0
Bacteria	Proteobacteria	Gammaproteobacteria	Thiohalorhabdales				denovo55718	0	3	0	0	0	0	0	0	0	0
Bacteria	Proteobacteria	Alphaproteobacteria					denovo55802	0	0	3	0	0	0	0	0	0	0
Bacteria	Bacteroidetes	BME43					denovo55881	0	0	3	0	0	0	0	0	0	0
Bacteria	Bacteroidetes	Flavobacteriia	Flavobacteriales	Flavobacteriaceae			denovo56073	0	0	0	0	0	0	0	3	0	0
Bacteria	Bacteroidetes	Flavobacteriia	Flavobacteriales	Flavobacteriaceae			denovo56385	0	0	2	1	0	0	0	0	0	0
Bacteria	Bacteroidetes	Flavobacteriia	Flavobacteriales	Flavobacteriaceae			denovo56551	0	0	0	0	0	0	1	2	0	0
Bacteria	Actinobacteria	Acidimicrobiia	Acidimicrobiales				denovo56847	0	0	0	0	0	0	0	0	0	3
Bacteria	Bacteroidetes	Cytophagia	Cytophagales	Flammeovirgaceae			denovo56932	0	0	0	0	0	2	0	1	0	0
Bacteria	Proteobacteria	Gammaproteobacteria	Alteromonadales	Psychromonadaceae	Psychromonas		denovo57190	3	0	0	0	0	0	0	0	0	0
Bacteria	Proteobacteria	Gammaproteobacteria					denovo57378	3	0	0	0	0	0	0	0	0	0
Bacteria	Proteobacteria	Alphaproteobacteria	Rhizobiales				denovo57395	0	0	0	0	0	0	2	0	0	1
Bacteria	Proteobacteria	Alphaproteobacteria	Rhodobacterales	Rhodobacteraceae			denovo57568	0	0	0	0	0	2	0	1	0	0
Bacteria	Bacteroidetes	Flavobacteriia	Flavobacteriales				denovo57964	0	0	0	0	1	0	1	0	0	1
Bacteria	Proteobacteria	Gammaproteobacteria	Alteromonadales	Alteromonadaceae			denovo58108	0	0	0	1	0	0	0	1	1	0
Bacteria	Planctomycetes	OM190	CL500-15				denovo58518	0	0	0	0	3	0	0	0	0	0
Bacteria	Proteobacteria	Alphaproteobacteria					denovo58812	0	2	0	0	1	0	0	0	0	0
Bacteria	Bacteroidetes	Cytophagia	Cytophagales	Flammeovirgaceae			denovo58961	0	0	0	0	2	0	1	0	0	0
Bacteria	Bacteroidetes	[Saprospirae]	[Saprospirales]	Saprospiraceae			denovo58968	0	0	0	0	0	0	0	3	0	0
Bacteria	Verrucomicrobia	Verrucomicrobiae	Verrucomicrobiales	Verrucomicrobiaceae			denovo59079	3	0	0	0	0	0	0	0	0	0
Bacteria	Verrucomicrobia	[Methylacidiphilae]	Methylacidiphilales	LD19			denovo59145	0	0	0	0	3	0	0	0	0	0
Bacteria	Proteobacteria	Alphaproteobacteria	Rhodobacterales	Rhodobacteraceae	Loktanella		denovo59171	0	0	0	0	0	0	1	1	0	1
Bacteria	Proteobacteria	Gammaproteobacteria	Alteromonadales	Alteromonadaceae			denovo59326	0	0	0	1	1	0	0	0	1	0
Bacteria	Bacteroidetes	Cytophagia	Cytophagales	Flammeovirgaceae			denovo59367	0	0	0	0	3	0	0	0	0	0
Bacteria	Planctomycetes	OM190	CL500-15				denovo59381	0	0	1	1	0	0	0	0	0	1
Bacteria	Proteobacteria	Deltaproteobacteria	Myxococcales	OM27			denovo59470	0	0	0	0	0	0	0	0	0	3
Bacteria	Planctomycetes	Planctomycetia	Pirellulales	Pirellulaceae			denovo59618	2	0	0	0	0	0	0	0	0	1
Bacteria	Proteobacteria	Deltaproteobacteria	Myxococcales	OM27			denovo59706	0	0	0	0	0	0	0	0	0	3
Bacteria	Bacteroidetes	Cytophagia	Cytophagales	Flammeovirgaceae			denovo59860	0	0	1	0	1	0	1	0	0	0
Bacteria	Proteobacteria	Gammaproteobacteria	Legionellales	Coxiellaceae			denovo59930	0	0	0	0	3	0	0	0	0	0
Bacteria	Bacteroidetes	Flavobacteriia	Flavobacteriales	Flavobacteriaceae			denovo60341	0	0	2	1	0	0	0	0	0	0
Bacteria	Proteobacteria	Alphaproteobacteria					denovo60365	3	0	0	0	0	0	0	0	0	0
Bacteria	Proteobacteria	Alphaproteobacteria	BD7-3				denovo60440	0	0	0	0	0	0	1	2	0	0
Bacteria	Proteobacteria	Alphaproteobacteria	Rhodobacterales	Rhodobacteraceae			denovo60505	0	0	0	0	0	3	0	0	0	0
Bacteria	Bacteroidetes	Flavobacteriia	Flavobacteriales	Flavobacteriaceae			denovo60851	1	0	1	1	0	0	0	0	0	0
Bacteria	Bacteroidetes	[Saprospirae]	[Saprospirales]	Saprospiraceae	Lewinella	cohaerens	denovo60951	0	0	0	0	0	0	0	1	0	2
Bacteria	Bacteroidetes	[Saprospirae]	[Saprospirales]	Saprospiraceae			denovo60955	0	0	0	0	0	0	0	0	0	3
Bacteria	Proteobacteria	Alphaproteobacteria	Rhodobacterales	Rhodobacteraceae			denovo61042	0	1	1	0	0	1	0	0	0	0
Bacteria	Proteobacteria	Alphaproteobacteria	Rhodobacterales	Rhodobacteraceae			denovo61163	0	0	0	0	0	0	0	0	3	0
Bacteria	Planctomycetes	Planctomycetia	Pirellulales	Pirellulaceae			denovo61568	0	3	0	0	0	0	0	0	0	0
Bacteria	Planctomycetes	OM190	CL500-15				denovo61686	3	0	0	0	0	0	0	0	0	0
Bacteria	Proteobacteria	Alphaproteobacteria	Sphingomonadales	Sphingomonadaceae			denovo61779	0	0	0	0	0	1	0	2	0	0
Bacteria	Bacteroidetes	Cytophagia	Cytophagales	Flammeovirgaceae			denovo62163	0	0	0	0	0	1	0	2	0	0
Bacteria	Proteobacteria	Alphaproteobacteria	BD7-3				denovo62814	1	2	0	0	0	0	0	0	0	0
Bacteria	Bacteroidetes	Flavobacteriia	Flavobacteriales	Flavobacteriaceae			denovo62815	0	0	0	0	0	0	0	3	0	0
Bacteria	Proteobacteria	Gammaproteobacteria					denovo63260	0	0	0	0	0	0	0	0	3	0
Bacteria	Proteobacteria	Gammaproteobacteria	Thiohalorhabdales				denovo63470	0	0	0	2	1	0	0	0	0	0
Bacteria	Proteobacteria	Gammaproteobacteria	Alteromonadales	Alteromonadaceae			denovo63673	0	0	0	3	0	0	0	0	0	0
Bacteria	Verrucomicrobia	[Methylacidiphilae]	Methylacidiphilales				denovo63879	0	0	0	1	2	0	0	0	0	0
Bacteria	Proteobacteria	Alphaproteobacteria	Rhodospirillales	Rhodospirillaceae			denovo63937	0	0	3	0	0	0	0	0	0	0
Bacteria	Bacteroidetes	Flavobacteriia	Flavobacteriales	Flavobacteriaceae			denovo64132	1	0	0	2	0	0	0	0	0	0
Bacteria	Proteobacteria	Gammaproteobacteria	Alteromonadales	Alteromonadaceae			denovo64781	0	2	0	0	1	0	0	0	0	0
Bacteria	Bacteroidetes	Flavobacteriia	Flavobacteriales	Flavobacteriaceae			denovo64936	0	0	1	1	1	0	0	0	0	0
Bacteria	Proteobacteria	Gammaproteobacteria	Alteromonadales	Alteromonadaceae			denovo65011	2	0	0	0	1	0	0	0	0	0
Bacteria	Proteobacteria	Alphaproteobacteria	Rhodobacterales	Rhodobacteraceae			denovo65282	0	0	0	0	0	0	3	0	0	0
Bacteria	Bacteroidetes	Cytophagia	Cytophagales	Flammeovirgaceae			denovo65623	0	0	2	1	0	0	0	0	0	0
Bacteria	Planctomycetes	Planctomycetia	Pirellulales	Pirellulaceae			denovo66091	3	0	0	0	0	0	0	0	0	0
Bacteria	Proteobacteria	Alphaproteobacteria	Rhodobacterales	Rhodobacteraceae			denovo66489	0	0	0	0	1	0	0	0	2	0
Bacteria	Bacteroidetes	Flavobacteriia	Flavobacteriales	Flavobacteriaceae			denovo66675	0	0	0	0	0	1	1	0	0	1
Bacteria	Proteobacteria	Alphaproteobacteria	Rhodobacterales	Rhodobacteraceae			denovo66722	0	0	0	0	0	0	0	2	0	1
Bacteria	Bacteroidetes	[Saprospirae]	[Saprospirales]	Saprospiraceae	Lewinella	cohaerens	denovo67300	0	0	3	0	0	0	0	0	0	0
Bacteria	Proteobacteria	Alphaproteobacteria					denovo68113	0	2	1	0	0	0	0	0	0	0
Bacteria	Proteobacteria	Alphaproteobacteria					denovo68211	0	0	1	0	2	0	0	0	0	0
Bacteria	Proteobacteria	Alphaproteobacteria	Rhodobacterales	Rhodobacteraceae			denovo68516	0	0	0	0	3	0	0	0	0	0
Bacteria	Proteobacteria	Alphaproteobacteria	Rhizobiales	Phyllobacteriaceae			denovo68518	0	0	0	0	0	0	3	0	0	0
Bacteria	Proteobacteria	Alphaproteobacteria	BD7-3				denovo68842	0	0	1	0	0	0	0	2	0	0
Bacteria	Bacteroidetes	Flavobacteriia	Flavobacteriales	Flavobacteriaceae			denovo68926	0	2	0	1	0	0	0	0	0	0
Bacteria	Proteobacteria	Alphaproteobacteria	Sphingomonadales	Erythrobacteraceae			denovo69014	0	0	0	0	0	1	0	0	0	2
Bacteria	Proteobacteria	Alphaproteobacteria					denovo69235	0	0	0	0	0	0	0	1	1	1
Bacteria	Bacteroidetes	Flavobacteriia	Flavobacteriales	Flavobacteriaceae	Winogradskyella		denovo69370	0	0	0	0	0	1	1	0	1	0
Bacteria	Proteobacteria	Deltaproteobacteria	Syntrophobacterales	Syntrophobacteraceae			denovo69509	0	0	0	0	0	3	0	0	0	0
Bacteria	Bacteroidetes	Flavobacteriia	Flavobacteriales	Flavobacteriaceae			denovo69654	0	0	0	0	0	1	2	0	0	0
Bacteria	Proteobacteria	Alphaproteobacteria	Rhodobacterales	Hyphomonadaceae			denovo69656	1	0	0	2	0	0	0	0	0	0
Bacteria	Actinobacteria	Acidimicrobiia	Acidimicrobiales	Microthrixaceae			denovo69667	0	0	0	0	0	0	3	0	0	0
Bacteria	Bacteroidetes	Flavobacteriia	Flavobacteriales	Flavobacteriaceae			denovo69826	0	0	0	0	0	2	0	0	0	1
Bacteria	Planctomycetes	Planctomycetia	Gemmatales	Isosphaeraceae			denovo69916	0	0	0	0	0	0	0	0	0	3
Bacteria	Bacteroidetes	BME43					denovo69978	0	0	0	0	0	0	0	3	0	0
Bacteria	Bacteroidetes	Flavobacteriia	Flavobacteriales	Flavobacteriaceae			denovo70377	0	0	0	0	0	0	0	0	3	0
Bacteria	Planctomycetes	Planctomycetia	Pirellulales	Pirellulaceae			denovo70450	0	0	0	0	3	0	0	0	0	0
Bacteria	Bacteroidetes	Flavobacteriia	Flavobacteriales	Flavobacteriaceae	Croceitalea		denovo70816	0	0	0	0	0	0	3	0	0	0
Bacteria	Bacteroidetes	[Saprospirae]	[Saprospirales]	Saprospiraceae			denovo71285	0	0	0	0	0	0	0	0	0	3
Bacteria	Proteobacteria	Alphaproteobacteria	Rhizobiales				denovo71357	0	0	0	0	0	0	0	0	0	3
Bacteria	Proteobacteria	Alphaproteobacteria	Sphingomonadales	Sphingomonadaceae	Sphingobium		denovo71728	0	0	0	3	0	0	0	0	0	0
Bacteria	Proteobacteria	Alphaproteobacteria	BD7-3				denovo72813	3	0	0	0	0	0	0	0	0	0
Bacteria	Proteobacteria	Gammaproteobacteria	[Marinicellales]	[Marinicellaceae]			denovo72858	3	0	0	0	0	0	0	0	0	0
Bacteria	Proteobacteria	Gammaproteobacteria	Alteromonadales				denovo72867	0	0	0	0	0	0	0	2	0	1
Bacteria	Bacteroidetes	Cytophagia	Cytophagales	Flammeovirgaceae			denovo73044	0	0	0	3	0	0	0	0	0	0
Bacteria	Bacteroidetes	Flavobacteriia	Flavobacteriales	Flavobacteriaceae			denovo73615	0	1	1	1	0	0	0	0	0	0
Bacteria	Planctomycetes	Planctomycetia	Pirellulales	Pirellulaceae			denovo73677	2	1	0	0	0	0	0	0	0	0
Bacteria	Bacteroidetes	Flavobacteriia	Flavobacteriales	Flavobacteriaceae			denovo73864	0	0	0	0	0	0	1	1	0	1
Bacteria	Proteobacteria	Alphaproteobacteria	Rhodobacterales	Rhodobacteraceae			denovo74029	0	0	0	0	0	3	0	0	0	0
Bacteria	Proteobacteria	Alphaproteobacteria	Sphingomonadales	Sphingomonadaceae			denovo74319	0	0	0	0	0	0	0	3	0	0
Bacteria	Bacteroidetes	Flavobacteriia	Flavobacteriales	Flavobacteriaceae			denovo75051	0	1	0	0	0	0	0	1	0	1
Bacteria	Proteobacteria	Alphaproteobacteria	Rhodobacterales	Hyphomonadaceae			denovo75272	2	0	1	0	0	0	0	0	0	0
Bacteria	Proteobacteria	Alphaproteobacteria	Rhizobiales	Xanthobacteraceae	Labrys		denovo75331	0	0	0	0	0	0	0	0	0	3
Bacteria	Proteobacteria	Alphaproteobacteria	Rhodobacterales	Rhodobacteraceae			denovo75520	0	0	0	0	0	1	0	2	0	0
Bacteria	Planctomycetes	Phycisphaerae	Phycisphaerales				denovo75531	0	0	0	0	3	0	0	0	0	0
Bacteria	Proteobacteria	Alphaproteobacteria	Rhodobacterales	Rhodobacteraceae			denovo75556	0	0	0	0	0	3	0	0	0	0
Bacteria	Proteobacteria	Gammaproteobacteria	Thiohalorhabdales				denovo75949	0	2	0	1	0	0	0	0	0	0
Bacteria	Bacteroidetes	Flavobacteriia	Flavobacteriales	Cryomorphaceae			denovo76278	0	0	0	0	0	0	0	3	0	0
Bacteria	Proteobacteria	Alphaproteobacteria	Rhodobacterales	Hyphomonadaceae			denovo76502	0	0	2	0	1	0	0	0	0	0
Bacteria	Proteobacteria	Gammaproteobacteria	Thiohalorhabdales				denovo77259	0	0	1	0	2	0	0	0	0	0
Bacteria	Proteobacteria	Alphaproteobacteria	Rhodospirillales	Rhodospirillaceae			denovo77693	0	0	0	0	0	0	0	0	3	0
Bacteria	OD1	ZB2					denovo78177	0	0	0	0	0	0	0	3	0	0
Bacteria	Proteobacteria	Alphaproteobacteria	Rhodobacterales	Rhodobacteraceae			denovo78495	0	1	1	1	0	0	0	0	0	0
Bacteria	Planctomycetes	Planctomycetia	Pirellulales	Pirellulaceae			denovo78601	0	1	0	0	2	0	0	0	0	0
Bacteria	Proteobacteria	Alphaproteobacteria	Rhodobacterales	Rhodobacteraceae			denovo78998	0	0	0	0	0	0	0	3	0	0
Bacteria	Bacteroidetes	Flavobacteriia	Flavobacteriales	Flavobacteriaceae			denovo79536	0	0	0	0	0	0	0	3	0	0
Bacteria	Bacteroidetes	Flavobacteriia	Flavobacteriales	Flavobacteriaceae			denovo79674	0	0	0	2	0	1	0	0	0	0
Bacteria	Proteobacteria	Alphaproteobacteria					denovo79990	0	0	0	0	0	3	0	0	0	0
Bacteria	Proteobacteria	Alphaproteobacteria	Rhizobiales	Phyllobacteriaceae			denovo80369	0	0	0	0	0	0	1	1	0	1
Bacteria	Proteobacteria	Gammaproteobacteria					denovo80539	3	0	0	0	0	0	0	0	0	0
Bacteria	Proteobacteria	Alphaproteobacteria	BD7-3				denovo80579	0	0	0	0	0	0	0	0	3	0
Bacteria	Bacteroidetes	Flavobacteriia	Flavobacteriales	Flavobacteriaceae			denovo80660	0	0	2	1	0	0	0	0	0	0
Bacteria	Bacteroidetes	Flavobacteriia	Flavobacteriales	Flavobacteriaceae			denovo80997	0	0	0	2	1	0	0	0	0	0
Bacteria	Proteobacteria	Gammaproteobacteria	Oceanospirillales	Oleiphilaceae			denovo81010	0	1	0	1	1	0	0	0	0	0
Bacteria	Planctomycetes	Planctomycetia	Pirellulales	Pirellulaceae			denovo81174	1	1	0	0	0	1	0	0	0	0
Bacteria	Actinobacteria	Thermoleophilia	Gaiellales				denovo81225	0	0	0	0	0	0	1	1	0	1
Bacteria	Planctomycetes	Phycisphaerae	Phycisphaerales	Phycisphaeraceae			denovo81299	0	0	0	3	0	0	0	0	0	0
Bacteria	Proteobacteria	Alphaproteobacteria	Rhizobiales	Rhizobiaceae			denovo81479	0	0	0	0	0	3	0	0	0	0
Bacteria	Planctomycetes	Planctomycetia	Pirellulales	Pirellulaceae			denovo81549	1	0	0	1	1	0	0	0	0	0
Bacteria	Bacteroidetes	[Saprospirae]	[Saprospirales]	Saprospiraceae			denovo81849	3	0	0	0	0	0	0	0	0	0
Bacteria	Proteobacteria	Alphaproteobacteria	BD7-3				denovo81870	0	0	0	0	0	0	0	0	0	3
Bacteria	Planctomycetes	Planctomycetia	Pirellulales	Pirellulaceae			denovo82049	3	0	0	0	0	0	0	0	0	0
Bacteria	Bacteroidetes	Cytophagia	Cytophagales	[Amoebophilaceae]			denovo82094	1	0	0	2	0	0	0	0	0	0
Bacteria	Bacteroidetes	Flavobacteriia	Flavobacteriales	Flavobacteriaceae			denovo82144	0	0	0	2	0	0	0	0	0	1
Bacteria	Bacteroidetes	Cytophagia	Cytophagales	[Amoebophilaceae]	SC3-56		denovo82195	2	0	0	1	0	0	0	0	0	0
Bacteria	Proteobacteria	Alphaproteobacteria	Rhodobacterales	Rhodobacteraceae	Octadecabacter		denovo82211	0	0	0	0	0	3	0	0	0	0
Bacteria	Proteobacteria	Alphaproteobacteria	Rhodobacterales	Hyphomonadaceae			denovo82496	0	2	0	1	0	0	0	0	0	0
Bacteria	Proteobacteria	Alphaproteobacteria	BD7-3				denovo82583	0	0	0	0	0	0	0	0	0	3
Bacteria	Proteobacteria	Alphaproteobacteria	Rhodobacterales	Hyphomonadaceae			denovo82813	0	0	0	0	0	0	3	0	0	0
Bacteria	Proteobacteria	Alphaproteobacteria	Rhodobacterales	Rhodobacteraceae			denovo83728	0	0	0	0	1	1	0	0	1	0
Bacteria	Chloroflexi	Anaerolineae	SBR1031	A4b			denovo84760	0	0	1	0	0	0	2	0	0	0
Bacteria	Proteobacteria	Alphaproteobacteria					denovo84766	0	1	1	0	1	0	0	0	0	0
Bacteria	Bacteroidetes	Flavobacteriia	Flavobacteriales	Flavobacteriaceae			denovo84824	3	0	0	0	0	0	0	0	0	0
Bacteria	Proteobacteria	Deltaproteobacteria	Bdellovibrionales	Bacteriovoracaceae	Bacteriovorax		denovo84946	0	0	0	0	0	0	0	0	0	3
Bacteria	Proteobacteria	Deltaproteobacteria	Bdellovibrionales	Bacteriovoracaceae			denovo85438	0	0	0	0	0	0	0	0	3	0
Bacteria	Proteobacteria	Alphaproteobacteria	Rhizobiales	Phyllobacteriaceae			denovo85458	0	0	0	0	0	0	0	3	0	0
Bacteria	Planctomycetes	OM190	CL500-15				denovo85603	1	0	0	2	0	0	0	0	0	0
Bacteria	Proteobacteria	Alphaproteobacteria	Rhodobacterales	Hyphomonadaceae			denovo85646	0	1	0	2	0	0	0	0	0	0
Bacteria	Planctomycetes	Phycisphaerae	Phycisphaerales				denovo85970	0	0	0	0	3	0	0	0	0	0
Bacteria	Proteobacteria	Alphaproteobacteria	Rhodobacterales	Rhodobacteraceae			denovo86733	0	0	0	0	0	0	3	0	0	0
Bacteria	Bacteroidetes	Cytophagia	Cytophagales	Flammeovirgaceae			denovo87751	2	0	0	1	0	0	0	0	0	0
Bacteria	Chloroflexi	Anaerolineae	Ardenscatenales	Ardenscatenaceae	Ardenscatena		denovo87937	0	0	0	0	0	0	3	0	0	0
Bacteria	Planctomycetes	Planctomycetia	Pirellulales	Pirellulaceae			denovo88373	0	0	0	2	0	1	0	0	0	0
Bacteria	Bacteroidetes	Cytophagia	Cytophagales	Flammeovirgaceae			denovo88855	0	0	0	0	0	2	0	1	0	0
Bacteria	Planctomycetes	Planctomycetia	Pirellulales	Pirellulaceae			denovo88990	2	0	0	1	0	0	0	0	0	0
Bacteria	Proteobacteria	Alphaproteobacteria	Rhodobacterales	Rhodobacteraceae	Piezobacter	thermophilus	denovo89453	0	0	0	0	0	0	2	0	0	1
Bacteria	Planctomycetes	Planctomycetia	Pirellulales	Pirellulaceae			denovo89697	0	0	2	1	0	0	0	0	0	0
Bacteria	Proteobacteria	Deltaproteobacteria	Myxococcales	Nannocystaceae	Plesiocystis		denovo89808	0	0	0	0	0	0	0	0	0	3
Bacteria	Proteobacteria	Alphaproteobacteria	Rhodobacterales	Rhodobacteraceae			denovo89830	0	0	0	2	0	0	0	1	0	0
Bacteria	Proteobacteria	Alphaproteobacteria	Sphingomonadales	Erythrobacteraceae	Erythrobacter		denovo89861	0	0	0	0	0	0	0	3	0	0
Bacteria	Proteobacteria	Alphaproteobacteria	Rhizobiales	Rhizobiaceae			denovo89965	0	0	3	0	0	0	0	0	0	0
Bacteria	Bacteroidetes	Flavobacteriia	Flavobacteriales	Flavobacteriaceae			denovo90159	0	0	0	0	0	3	0	0	0	0
Bacteria	Proteobacteria	Alphaproteobacteria					denovo90369	0	3	0	0	0	0	0	0	0	0
Bacteria	Proteobacteria	Alphaproteobacteria	Rhodobacterales	Rhodobacteraceae			denovo90513	1	0	1	0	0	0	0	0	0	1
Bacteria	Proteobacteria	Alphaproteobacteria	Rhizobiales				denovo90570	0	1	1	0	1	0	0	0	0	0
Bacteria	Proteobacteria	Alphaproteobacteria	Rhodobacterales	Rhodobacteraceae			denovo90628	0	3	0	0	0	0	0	0	0	0
Bacteria	Bacteroidetes	Flavobacteriia	Flavobacteriales	Flavobacteriaceae			denovo90700	0	1	0	2	0	0	0	0	0	0
Bacteria	Proteobacteria	Alphaproteobacteria	Rhizobiales				denovo90775	0	0	2	1	0	0	0	0	0	0
Bacteria	Proteobacteria	Gammaproteobacteria	Alteromonadales	HTCC2188	HTCC		denovo90982	0	0	0	0	0	0	2	0	0	1
Bacteria	Bacteroidetes	Cytophagia	Cytophagales	Flammeovirgaceae	Reichenbachiella		denovo91143	0	0	0	0	0	1	0	0	2	0
Bacteria	Proteobacteria	Alphaproteobacteria	Sphingomonadales	Erythrobacteraceae	Erythrobacter		denovo91144	0	0	0	0	0	1	0	1	1	0
Bacteria	Planctomycetes	Planctomycetia	Pirellulales	Pirellulaceae			denovo91228	1	0	0	0	2	0	0	0	0	0
Bacteria	Proteobacteria	Alphaproteobacteria					denovo91759	0	0	0	0	0	0	0	0	3	0
Bacteria	Proteobacteria	Alphaproteobacteria					denovo91966	0	0	0	0	0	0	0	2	0	1
Bacteria	Bacteroidetes	Flavobacteriia	Flavobacteriales	Flavobacteriaceae			denovo92099	0	0	0	0	0	0	3	0	0	0
Bacteria	Proteobacteria	Alphaproteobacteria	Rhodospirillales	Rhodospirillaceae	Inquilinus		denovo92146	0	1	0	0	0	1	0	1	0	0
Bacteria	Planctomycetes	Planctomycetia	Pirellulales	Pirellulaceae			denovo92205	0	0	0	0	3	0	0	0	0	0
Bacteria	Proteobacteria	Alphaproteobacteria	Rhodobacterales	Hyphomonadaceae			denovo92772	0	0	0	0	0	0	0	0	0	3
Bacteria	Proteobacteria	Alphaproteobacteria	Rhodobacterales	Rhodobacteraceae			denovo92869	0	0	0	0	0	1	0	2	0	0
Bacteria	Proteobacteria	Alphaproteobacteria	Rhodobacterales	Rhodobacteraceae			denovo93427	0	0	0	0	1	2	0	0	0	0
Bacteria	Proteobacteria	Deltaproteobacteria	Myxococcales	Nannocystaceae	Nannocystis		denovo93920	0	0	0	0	0	0	3	0	0	0
Bacteria	Planctomycetes	Planctomycetia	Pirellulales	Pirellulaceae			denovo94080	0	0	0	0	1	0	1	0	0	1
Bacteria	Planctomycetes	Planctomycetia	Pirellulales	Pirellulaceae			denovo94596	3	0	0	0	0	0	0	0	0	0
Bacteria	Bacteroidetes	Flavobacteriia	Flavobacteriales	Flavobacteriaceae			denovo94658	0	1	1	1	0	0	0	0	0	0
Bacteria	Proteobacteria	Alphaproteobacteria	BD7-3				denovo94975	0	2	0	1	0	0	0	0	0	0
Bacteria	Bacteroidetes	Flavobacteriia	Flavobacteriales	Flavobacteriaceae	Kordia		denovo95970	0	1	1	0	1	0	0	0	0	0
Bacteria	Bacteroidetes	[Saprospirae]	[Saprospirales]	Saprospiraceae			denovo96221	0	0	0	0	0	1	0	0	0	2
Bacteria	Proteobacteria	Alphaproteobacteria	Rhodobacterales	Rhodobacteraceae			denovo96359	0	0	0	0	1	0	0	0	1	1
Bacteria	Planctomycetes	OM190	agg27				denovo96422	0	1	0	0	0	0	2	0	0	0
Bacteria	Bacteroidetes	Flavobacteriia	Flavobacteriales	Flavobacteriaceae			denovo96920	0	0	2	0	0	0	0	0	0	1
Bacteria	Proteobacteria	Alphaproteobacteria	BD7-3				denovo96967	0	0	0	0	0	0	0	0	3	0
Bacteria	Proteobacteria	Gammaproteobacteria	Alteromonadales	Shewanellaceae	Shewanella		denovo97138	0	0	0	0	0	1	0	2	0	0
Bacteria	Proteobacteria	Gammaproteobacteria	Alteromonadales	OM60			denovo97392	0	0	0	1	0	0	0	1	1	0
Bacteria	Planctomycetes	Planctomycetia	Pirellulales	Pirellulaceae			denovo97434	3	0	0	0	0	0	0	0	0	0
Bacteria	Bacteroidetes	[Saprospirae]	[Saprospirales]	Saprospiraceae			denovo97532	0	0	0	0	0	0	0	1	0	2
Bacteria	Proteobacteria	Alphaproteobacteria	Rhodobacterales	Rhodobacteraceae			denovo97600	0	0	0	0	0	0	0	0	2	1
Bacteria	Planctomycetes	Planctomycetia	Pirellulales	Pirellulaceae			denovo97671	3	0	0	0	0	0	0	0	0	0
Bacteria	Bacteroidetes	Cytophagia	Cytophagales	Flammeovirgaceae			denovo97842	0	0	0	0	3	0	0	0	0	0
Bacteria	Proteobacteria	Gammaproteobacteria	Alteromonadales	HTCC2188			denovo97919	0	0	0	0	1	0	1	0	0	1
Bacteria	Bacteroidetes	Flavobacteriia	Flavobacteriales	Flavobacteriaceae			denovo98155	1	0	0	0	1	0	1	0	0	0
Bacteria	Proteobacteria	Alphaproteobacteria	Rhodobacterales	Rhodobacteraceae			denovo98296	0	1	0	2	0	0	0	0	0	0
Bacteria	Proteobacteria	Gammaproteobacteria	Thiohalorhabdales				denovo98662	1	0	0	0	0	0	0	1	0	1
Bacteria	Bacteroidetes	Flavobacteriia	Flavobacteriales	Flavobacteriaceae			denovo98858	0	2	0	0	1	0	0	0	0	0
Bacteria	Chloroflexi	Anaerolineae	S0208				denovo99019	0	0	0	0	0	0	3	0	0	0
Bacteria	Proteobacteria	TA18	PHOS-HD29				denovo99187	1	0	0	0	0	0	0	0	0	2
Bacteria	Bacteroidetes	Flavobacteriia	Flavobacteriales	Flavobacteriaceae			denovo99434	0	0	0	0	3	0	0	0	0	0
Bacteria	Bacteroidetes	Flavobacteriia	Flavobacteriales	Flavobacteriaceae	Tenacibaculum		denovo99518	0	0	0	0	0	0	0	0	2	1
Bacteria	Proteobacteria	Gammaproteobacteria	Chromatiales				denovo99853	0	0	0	1	0	0	1	0	0	1
Bacteria	Proteobacteria	Gammaproteobacteria	Alteromonadales	Alteromonadaceae			denovo100400	0	1	1	0	0	0	0	0	1	0
Bacteria	Bacteroidetes	Flavobacteriia	Flavobacteriales	Flavobacteriaceae			denovo100435	0	0	0	0	0	3	0	0	0	0
Bacteria	Bacteroidetes	Flavobacteriia	Flavobacteriales	Flavobacteriaceae			denovo100590	0	0	1	0	2	0	0	0	0	0
Bacteria	Planctomycetes	OM190	agg27				denovo100624	0	0	0	0	0	0	3	0	0	0
Bacteria	Bacteroidetes	Flavobacteriia	Flavobacteriales	Flavobacteriaceae	Winogradskyella		denovo100916	0	0	0	0	0	0	0	1	0	2
Bacteria	Proteobacteria	Alphaproteobacteria	Rhodobacterales	Rhodobacteraceae			denovo100936	0	0	0	0	0	1	0	1	0	1
Bacteria	Bacteroidetes	Flavobacteriia	Flavobacteriales	Flavobacteriaceae	Polaribacter		denovo100986	0	0	0	0	0	1	0	2	0	0
Bacteria	Bacteroidetes	Flavobacteriia	Flavobacteriales	Flavobacteriaceae			denovo101612	0	0	0	0	0	0	3	0	0	0
Bacteria	Planctomycetes	Planctomycetia	Pirellulales	Pirellulaceae			denovo101972	0	0	0	0	3	0	0	0	0	0
Bacteria	Proteobacteria	Gammaproteobacteria	Alteromonadales	Alteromonadaceae			denovo102371	0	0	0	0	0	1	0	0	0	2
Bacteria	Proteobacteria	Alphaproteobacteria	Rhodobacterales	Hyphomonadaceae			denovo102438	3	0	0	0	0	0	0	0	0	0
Bacteria	Bacteroidetes	Flavobacteriia	Flavobacteriales	Flavobacteriaceae			denovo102541	0	0	1	1	1	0	0	0	0	0
Bacteria	Proteobacteria	Gammaproteobacteria	Legionellales	Legionellaceae			denovo103222	0	0	0	0	0	0	0	3	0	0
Bacteria	Planctomycetes	Phycisphaerae	Phycisphaerales	Phycisphaeraceae			denovo103425	0	0	1	2	0	0	0	0	0	0
Bacteria	Planctomycetes	Planctomycetia	Pirellulales	Pirellulaceae			denovo103481	1	0	0	0	2	0	0	0	0	0
Bacteria	Acidobacteria	Sva0725	Sva0725				denovo103917	0	0	0	0	0	0	0	3	0	0
Bacteria	Bacteroidetes	Flavobacteriia	Flavobacteriales	Flavobacteriaceae	Muricauda		denovo104249	0	0	2	1	0	0	0	0	0	0
Bacteria	Planctomycetes	Planctomycetia	Pirellulales	Pirellulaceae			denovo104300	3	0	0	0	0	0	0	0	0	0
Bacteria	Proteobacteria	Alphaproteobacteria	Rhodobacterales	Hyphomonadaceae			denovo104312	3	0	0	0	0	0	0	0	0	0
Bacteria	Planctomycetes	Phycisphaerae	Phycisphaerales	Phycisphaeraceae			denovo104542	1	0	0	2	0	0	0	0	0	0
Bacteria	Proteobacteria	Gammaproteobacteria	Chromatiales	Ectothiorhodospiraceae			denovo104704	0	0	0	0	0	0	0	2	0	1
Bacteria	Bacteroidetes	[Saprospirae]	[Saprospirales]	Saprospiraceae			denovo104885	0	0	1	0	0	0	0	1	1	0
Bacteria	Proteobacteria	Alphaproteobacteria					denovo105139	0	0	1	0	0	1	1	0	0	0
Bacteria	Bacteroidetes	[Saprospirae]	[Saprospirales]	Saprospiraceae			denovo105213	3	0	0	0	0	0	0	0	0	0
Bacteria	Planctomycetes	Phycisphaerae	Phycisphaerales				denovo105236	0	1	0	2	0	0	0	0	0	0
Bacteria	Bacteroidetes	Flavobacteriia	Flavobacteriales	Flavobacteriaceae			denovo105690	0	0	0	0	0	0	0	0	2	1
Bacteria	Bacteroidetes	Flavobacteriia	Flavobacteriales	Flavobacteriaceae			denovo105760	0	0	0	0	0	0	3	0	0	0
Bacteria	TM6	SJA-4					denovo106221	0	0	0	0	0	0	0	0	3	0
Bacteria	Proteobacteria	Gammaproteobacteria	HTCC2188	HTCC2089			denovo106618	0	0	0	0	0	0	1	2	0	0
Bacteria	Bacteroidetes	Flavobacteriia	Flavobacteriales	Flavobacteriaceae			denovo106623	0	0	0	0	0	0	0	0	0	3
Bacteria	Bacteroidetes	Flavobacteriia	Flavobacteriales	Flavobacteriaceae			denovo106769	0	0	0	0	0	1	0	0	2	0
Bacteria	Proteobacteria	Alphaproteobacteria	Rhodobacterales	Rhodobacteraceae			denovo107160	1	1	0	0	1	0	0	0	0	0
Bacteria	Bacteroidetes	Flavobacteriia	Flavobacteriales	Flavobacteriaceae			denovo107796	3	0	0	0	0	0	0	0	0	0
Bacteria	Proteobacteria	Alphaproteobacteria	Rickettsiales	Rickettsiaceae			denovo107859	0	0	0	0	0	0	0	0	0	3
Bacteria	Proteobacteria	TA18	PHOS-HD29				denovo107962	0	0	0	0	0	0	0	0	0	3
Bacteria	Proteobacteria	Alphaproteobacteria					denovo108310	0	0	3	0	0	0	0	0	0	0
Bacteria	Bacteroidetes	Flavobacteriia	Flavobacteriales	Flavobacteriaceae			denovo108321	0	0	1	0	0	0	1	0	1	0
Bacteria	Planctomycetes	Pla3					denovo108359	0	0	0	0	0	0	2	0	0	1
Bacteria	Proteobacteria	Alphaproteobacteria	Rhodobacterales	Rhodobacteraceae			denovo109033	3	0	0	0	0	0	0	0	0	0
Bacteria	Proteobacteria	Alphaproteobacteria	Rhodospirillales				denovo109108	0	0	1	0	1	0	1	0	0	0
Bacteria	Planctomycetes	Planctomycetia	Pirellulales	Pirellulaceae			denovo109232	1	0	0	0	2	0	0	0	0	0
Bacteria	Proteobacteria	Deltaproteobacteria	NB1-j	JTB38			denovo109289	1	0	0	0	0	0	1	0	0	1
Bacteria	Proteobacteria	Alphaproteobacteria	Rickettsiales	Rickettsiaceae			denovo109389	0	0	0	0	0	0	0	3	0	0
Bacteria	Planctomycetes	Planctomycetia	Pirellulales	Pirellulaceae			denovo109536	3	0	0	0	0	0	0	0	0	0
Bacteria	Planctomycetes	028H05-P-BN-P5					denovo110091	0	0	0	0	0	0	0	0	0	3
Bacteria	Planctomycetes	Planctomycetia	Pirellulales	Pirellulaceae			denovo110283	0	0	0	1	1	0	1	0	0	0
Bacteria	Bacteroidetes	Flavobacteriia	Flavobacteriales	Flavobacteriaceae			denovo110902	0	1	0	0	2	0	0	0	0	0
Bacteria	Proteobacteria	Alphaproteobacteria	Rhodobacterales	Rhodobacteraceae			denovo111279	0	0	0	0	0	1	0	0	0	2
Bacteria	Planctomycetes	Planctomycetia	Pirellulales	Pirellulaceae			denovo111375	0	0	0	0	0	0	3	0	0	0
Bacteria	BRC1	PRR-11					denovo111456	0	0	0	3	0	0	0	0	0	0
Bacteria	Actinobacteria	Acidimicrobiia	Acidimicrobiales	JdFBGBact			denovo111960	0	0	0	0	0	0	2	0	0	1
Bacteria	Proteobacteria	Alphaproteobacteria	Rhodobacterales	Rhodobacteraceae			denovo111962	0	0	0	0	0	1	1	1	0	0
Bacteria	Proteobacteria	Alphaproteobacteria					denovo112054	0	0	0	0	0	1	0	0	2	0
Bacteria	Proteobacteria	Alphaproteobacteria	Rhizobiales	Hyphomicrobiaceae			denovo112142	0	1	1	1	0	0	0	0	0	0
Bacteria	Bacteroidetes	Flavobacteriia	Flavobacteriales	Flavobacteriaceae			denovo112495	0	0	1	0	0	0	2	0	0	0
Bacteria	Bacteroidetes	[Rhodothermi]	[Rhodothermales]	[Balneolaceae]	Balneola		denovo112509	0	3	0	0	0	0	0	0	0	0
Bacteria	Proteobacteria	Alphaproteobacteria	Rhizobiales	Phyllobacteriaceae			denovo112861	0	0	0	1	2	0	0	0	0	0
Bacteria	Bacteroidetes	Flavobacteriia	Flavobacteriales	Flavobacteriaceae			denovo113001	1	1	0	0	0	0	1	0	0	0
Bacteria	Proteobacteria	Deltaproteobacteria	Myxococcales	OM27			denovo113004	0	0	0	0	0	0	0	0	3	0
Bacteria	Proteobacteria	Gammaproteobacteria	Thiotrichales	Thiotrichaceae	Cocleimonas		denovo113171	0	1	1	0	1	0	0	0	0	0
Bacteria	Bacteroidetes	Cytophagia	Cytophagales	[Amoebophilaceae]			denovo113202	0	0	3	0	0	0	0	0	0	0
Bacteria	Planctomycetes	Phycisphaerae	Phycisphaerales	Phycisphaeraceae			denovo113269	0	0	0	3	0	0	0	0	0	0
Bacteria	Bacteroidetes	Cytophagia	Cytophagales	Cytophagaceae			denovo113321	0	0	3	0	0	0	0	0	0	0
Bacteria	Bacteroidetes	Flavobacteriia	Flavobacteriales	Flavobacteriaceae	Maribacter		denovo113438	3	0	0	0	0	0	0	0	0	0
Bacteria	Proteobacteria	Gammaproteobacteria	Thiohalorhabdales				denovo113499	0	2	0	1	0	0	0	0	0	0
Bacteria	Proteobacteria	Alphaproteobacteria	Rhodobacterales	Rhodobacteraceae			denovo113672	0	0	0	0	0	1	2	0	0	0
Bacteria	Proteobacteria	Alphaproteobacteria					denovo113706	0	3	0	0	0	0	0	0	0	0
Bacteria	Bacteroidetes	[Saprospirae]	[Saprospirales]	Saprospiraceae	Lewinella		denovo114090	1	1	0	0	1	0	0	0	0	0
Bacteria	Bacteroidetes	Flavobacteriia	Flavobacteriales	Flavobacteriaceae			denovo114182	2	0	0	0	0	0	0	1	0	0
Bacteria	Proteobacteria	Gammaproteobacteria	Thiotrichales	Piscirickettsiaceae			denovo114398	0	0	0	0	0	3	0	0	0	0
Bacteria	Verrucomicrobia	[Methylacidiphilae]	Methylacidiphilales	LD19			denovo114635	1	0	0	1	0	1	0	0	0	0
Bacteria	Proteobacteria	Alphaproteobacteria	Rhodobacterales	Rhodobacteraceae			denovo114664	2	1	0	0	0	0	0	0	0	0
Bacteria	Bacteroidetes	Cytophagia	Cytophagales	Flammeovirgaceae	Fulvivirga		denovo115214	0	0	0	0	0	1	2	0	0	0
Bacteria	Proteobacteria	Alphaproteobacteria	Rhodospirillales				denovo115250	0	1	0	2	0	0	0	0	0	0
Bacteria	Bacteroidetes	Flavobacteriia	Flavobacteriales	Flavobacteriaceae			denovo115366	1	1	1	0	0	0	0	0	0	0
Bacteria	Verrucomicrobia	[Methylacidiphilae]	Methylacidiphilales				denovo115425	0	0	0	3	0	0	0	0	0	0
Bacteria	Planctomycetes	Planctomycetia	Pirellulales	Pirellulaceae			denovo115586	0	0	2	0	0	0	0	0	0	1
Bacteria	Proteobacteria	Alphaproteobacteria	Rhodobacterales	Rhodobacteraceae			denovo116084	0	0	0	3	0	0	0	0	0	0
Bacteria	Proteobacteria	Alphaproteobacteria					denovo116356	0	0	3	0	0	0	0	0	0	0
Bacteria	Proteobacteria	Alphaproteobacteria	Rhodobacterales	Rhodobacteraceae			denovo116909	0	0	0	0	0	0	0	2	0	1
Bacteria	Proteobacteria	Alphaproteobacteria	Rhodobacterales	Rhodobacteraceae			denovo117010	0	3	0	0	0	0	0	0	0	0
Bacteria	Proteobacteria	Gammaproteobacteria	Alteromonadales	Alteromonadaceae			denovo117128	0	0	2	0	1	0	0	0	0	0
Bacteria	Planctomycetes	OM190	CL500-15				denovo117607	1	0	0	1	0	0	0	0	0	1
Bacteria	Planctomycetes	Planctomycetia	Pirellulales	Pirellulaceae			denovo118200	0	0	0	0	0	0	0	0	0	3
Bacteria	Bacteroidetes	Flavobacteriia	Flavobacteriales	Flavobacteriaceae			denovo118291	0	0	0	2	0	0	0	0	1	0
Bacteria	Proteobacteria	Gammaproteobacteria	Alteromonadales	Alteromonadaceae	Glaciecola		denovo118493	3	0	0	0	0	0	0	0	0	0
Bacteria	Bacteroidetes	Flavobacteriia	Flavobacteriales	Flavobacteriaceae			denovo118762	0	0	0	0	0	1	0	1	0	1
Bacteria	Bacteroidetes	Flavobacteriia	Flavobacteriales	Flavobacteriaceae			denovo119054	0	0	1	2	0	0	0	0	0	0
Bacteria	Bacteroidetes	Flavobacteriia	Flavobacteriales	Flavobacteriaceae			denovo119500	0	0	0	0	3	0	0	0	0	0
Bacteria	Proteobacteria	Alphaproteobacteria	Rhodobacterales	Hyphomonadaceae			denovo119550	0	0	0	0	0	0	1	2	0	0
Bacteria	Proteobacteria	Alphaproteobacteria					denovo119695	1	0	1	1	0	0	0	0	0	0
Bacteria	Bacteroidetes	Cytophagia	Cytophagales	Flammeovirgaceae	Roseivirga		denovo119866	0	0	0	0	0	0	2	0	0	1
Bacteria	Bacteroidetes	Flavobacteriia	Flavobacteriales	Flavobacteriaceae			denovo119995	0	0	0	0	0	1	0	0	2	0
Bacteria	Bacteroidetes	[Saprospirae]	[Saprospirales]	Saprospiraceae			denovo120179	0	0	0	0	0	0	0	0	3	0
Bacteria	Bacteroidetes	Flavobacteriia	Flavobacteriales	Flavobacteriaceae			denovo120583	1	0	0	1	1	0	0	0	0	0
Bacteria	Proteobacteria	Alphaproteobacteria	Rhodobacterales	Rhodobacteraceae			denovo120601	0	0	0	1	0	1	0	0	1	0
Bacteria	Bacteroidetes	[Saprospirae]	[Saprospirales]				denovo120674	0	0	0	0	0	0	0	0	0	3
Bacteria	Bacteroidetes	Flavobacteriia	Flavobacteriales	Flavobacteriaceae			denovo120736	0	1	1	0	1	0	0	0	0	0
Bacteria	Bacteroidetes	[Saprospirae]	[Saprospirales]	Saprospiraceae			denovo120861	3	0	0	0	0	0	0	0	0	0
Bacteria	Bacteroidetes	Flavobacteriia	Flavobacteriales	Flavobacteriaceae			denovo120901	0	2	1	0	0	0	0	0	0	0
Bacteria	Bacteroidetes	Flavobacteriia	Flavobacteriales	Flavobacteriaceae			denovo121128	0	0	0	0	0	0	0	0	2	1
Bacteria	Proteobacteria	Alphaproteobacteria	Rhodobacterales	Rhodobacteraceae	Octadecabacter		denovo121230	0	0	0	0	0	0	0	2	0	1
Bacteria	Bacteroidetes	Flavobacteriia	Flavobacteriales	Flavobacteriaceae			denovo121338	0	0	1	1	0	0	0	1	0	0
Bacteria	Proteobacteria	Alphaproteobacteria					denovo121440	0	1	1	0	1	0	0	0	0	0
Bacteria	Bacteroidetes	Flavobacteriia	Flavobacteriales	Flavobacteriaceae			denovo121535	0	0	0	3	0	0	0	0	0	0
Bacteria	Bacteroidetes	[Rhodothermi]	[Rhodothermales]	Rhodothermaceae			denovo121747	0	0	0	0	0	2	0	0	0	1
Bacteria	Bacteroidetes	Flavobacteriia	Flavobacteriales	Flavobacteriaceae			denovo122098	0	0	0	3	0	0	0	0	0	0
Bacteria	Bacteroidetes	Flavobacteriia	Flavobacteriales	Flavobacteriaceae			denovo122765	0	1	0	0	2	0	0	0	0	0
Bacteria	Proteobacteria	Gammaproteobacteria	Legionellales	Coxiellaceae			denovo122849	0	0	2	0	1	0	0	0	0	0
Bacteria	Proteobacteria	Gammaproteobacteria	Thiohalorhabdales				denovo122891	0	2	0	0	1	0	0	0	0	0
Bacteria	Bacteroidetes	[Saprospirae]	[Saprospirales]	Saprospiraceae			denovo122895	0	0	0	0	0	1	0	0	0	2
Bacteria	Planctomycetes	Planctomycetia	Pirellulales	Pirellulaceae			denovo123261	2	0	1	0	0	0	0	0	0	0
Bacteria	Bacteroidetes	Flavobacteriia	Flavobacteriales	Flavobacteriaceae			denovo123330	0	2	0	0	1	0	0	0	0	0
Bacteria	Proteobacteria	TA18	PHOS-HD29				denovo123405	0	0	0	0	0	0	0	0	0	3
Bacteria	Proteobacteria	Gammaproteobacteria	Alteromonadales	Alteromonadaceae			denovo123435	0	0	0	3	0	0	0	0	0	0
Bacteria	Bacteroidetes	Flavobacteriia	Flavobacteriales	Flavobacteriaceae			denovo123493	0	0	0	2	1	0	0	0	0	0
Bacteria	Proteobacteria	Gammaproteobacteria					denovo123611	3	0	0	0	0	0	0	0	0	0
Bacteria	Bacteroidetes	Flavobacteriia	Flavobacteriales	Flavobacteriaceae			denovo123675	0	0	1	0	2	0	0	0	0	0
Bacteria	Bacteroidetes	Cytophagia	Cytophagales	Flammeovirgaceae			denovo123720	0	0	0	0	0	1	1	1	0	0
Bacteria	Bacteroidetes	[Saprospirae]	[Saprospirales]	Saprospiraceae			denovo123819	2	0	0	0	0	0	0	0	0	1
Bacteria	Proteobacteria	Deltaproteobacteria	Myxococcales	Nannocystaceae	Plesiocystis		denovo123924	0	0	0	0	3	0	0	0	0	0
Bacteria	Proteobacteria	Alphaproteobacteria	BD7-3				denovo124005	0	2	0	1	0	0	0	0	0	0
Bacteria	Proteobacteria	Gammaproteobacteria	Alteromonadales	Alteromonadaceae	Glaciecola		denovo124027	3	0	0	0	0	0	0	0	0	0
Bacteria	Planctomycetes	Planctomycetia	Pirellulales	Pirellulaceae			denovo124082	0	0	0	0	0	0	0	0	0	3
Bacteria	Proteobacteria	Alphaproteobacteria	Rhizobiales				denovo124191	0	1	0	0	0	0	2	0	0	0
Bacteria	Planctomycetes	Phycisphaerae	Phycisphaerales	Phycisphaeraceae			denovo124393	0	3	0	0	0	0	0	0	0	0
Bacteria	Proteobacteria	Gammaproteobacteria	Alteromonadales	Alteromonadaceae			denovo124669	0	0	1	0	1	0	0	0	0	1
Bacteria	Planctomycetes	Planctomycetia	Pirellulales	Pirellulaceae			denovo124786	0	0	0	0	2	0	1	0	0	0
Bacteria	Proteobacteria	Alphaproteobacteria	Rhodobacterales	Hyphomonadaceae			denovo124910	0	3	0	0	0	0	0	0	0	0
Bacteria	Planctomycetes	Planctomycetia	Pirellulales	Pirellulaceae			denovo124924	0	3	0	0	0	0	0	0	0	0
Bacteria	Bacteroidetes	Flavobacteriia	Flavobacteriales				denovo125084	0	0	0	0	0	0	1	0	2	0
Bacteria	Proteobacteria	Gammaproteobacteria	Oceanospirillales	SUP05			denovo125334	0	1	1	0	0	0	1	0	0	0
Bacteria	Proteobacteria	Alphaproteobacteria	BD7-3				denovo125465	0	0	0	0	0	0	0	2	0	1
Bacteria	Chloroflexi	Anaerolineae	Caldilineales	Caldilineaceae			denovo126241	0	0	0	0	0	0	0	0	0	3
Bacteria	Bacteroidetes	Flavobacteriia	Flavobacteriales	Flavobacteriaceae			denovo126301	0	0	1	0	2	0	0	0	0	0
Bacteria	Bacteroidetes	Flavobacteriia	Flavobacteriales	Flavobacteriaceae			denovo126500	0	0	0	0	3	0	0	0	0	0
Bacteria	Bacteroidetes	Cytophagia	Cytophagales	Flammeovirgaceae			denovo127098	0	0	0	0	0	0	1	1	1	0
Bacteria	Proteobacteria	Gammaproteobacteria	Thiohalorhabdales				denovo127153	0	1	0	1	1	0	0	0	0	0
Bacteria	Bacteroidetes	Cytophagia	Cytophagales	Flammeovirgaceae			denovo127154	0	1	0	1	0	0	0	1	0	0
Bacteria	Planctomycetes	Planctomycetia	Pirellulales	Pirellulaceae			denovo127277	0	0	0	0	0	1	0	0	2	0
Bacteria	Bacteroidetes	Cytophagia	Cytophagales	Flammeovirgaceae			denovo127550	0	0	0	0	0	0	0	3	0	0
Bacteria	Proteobacteria	Alphaproteobacteria	BD7-3				denovo127594	0	0	0	0	0	0	0	0	0	3
Bacteria	Bacteroidetes	Flavobacteriia	Flavobacteriales	Flavobacteriaceae			denovo127864	0	0	0	0	2	0	1	0	0	0
Bacteria	Proteobacteria	Deltaproteobacteria	Myxococcales				denovo128085	0	0	0	0	0	0	0	0	0	3
Bacteria	Bacteroidetes	Cytophagia	Cytophagales	Flammeovirgaceae			denovo128145	0	0	0	0	0	0	3	0	0	0
Bacteria	Bacteroidetes	Flavobacteriia	Flavobacteriales	Flavobacteriaceae			denovo128369	3	0	0	0	0	0	0	0	0	0
Bacteria	Proteobacteria	Deltaproteobacteria					denovo128453	0	0	0	0	0	0	0	0	3	0
Bacteria	Planctomycetes	Planctomycetia	Pirellulales	Pirellulaceae			denovo128899	3	0	0	0	0	0	0	0	0	0
Bacteria	Proteobacteria	Alphaproteobacteria	BD7-3				denovo129377	3	0	0	0	0	0	0	0	0	0
Bacteria	Bacteroidetes	Flavobacteriia	Flavobacteriales	Flavobacteriaceae			denovo129458	0	0	1	0	1	0	0	0	1	0
Bacteria	Bacteroidetes	Flavobacteriia	Flavobacteriales	Flavobacteriaceae			denovo129495	1	0	0	0	0	0	0	1	0	1
Bacteria	Proteobacteria	Alphaproteobacteria	Rhizobiales	Phyllobacteriaceae			denovo129998	0	2	0	0	1	0	0	0	0	0
Bacteria	Planctomycetes	Planctomycetia	Pirellulales	Pirellulaceae			denovo130585	0	1	0	0	0	2	0	0	0	0
Bacteria	Proteobacteria	Alphaproteobacteria	Rhodospirillales	Rhodospirillaceae			denovo130831	0	3	0	0	0	0	0	0	0	0
Bacteria	Bacteroidetes	Cytophagia	Cytophagales	Flammeovirgaceae			denovo131070	3	0	0	0	0	0	0	0	0	0
Bacteria	Planctomycetes	Planctomycetia	Pirellulales	Pirellulaceae			denovo131167	0	0	0	0	3	0	0	0	0	0
Bacteria	Proteobacteria	Gammaproteobacteria	Thiohalorhabdales				denovo131172	0	2	0	1	0	0	0	0	0	0
Bacteria	Proteobacteria	Deltaproteobacteria	Myxococcales	OM27			denovo131401	0	0	0	0	0	3	0	0	0	0
Bacteria	Proteobacteria	Alphaproteobacteria					denovo131534	0	0	0	0	0	2	0	0	0	1
Bacteria	Proteobacteria	Alphaproteobacteria					denovo131584	0	3	0	0	0	0	0	0	0	0
Bacteria	Planctomycetes	Phycisphaerae	Phycisphaerales	Phycisphaeraceae			denovo131727	1	0	0	0	0	0	0	0	2	0
Bacteria	Proteobacteria	Alphaproteobacteria	Rhodobacterales	Rhodobacteraceae			denovo131961	0	0	1	0	0	0	0	0	2	0
Bacteria	Planctomycetes	Planctomycetia	Pirellulales	Pirellulaceae			denovo132143	0	0	0	1	2	0	0	0	0	0
Bacteria	Bacteroidetes	Cytophagia	Cytophagales	Flammeovirgaceae			denovo132315	0	1	0	0	1	1	0	0	0	0
Bacteria	Proteobacteria	Alphaproteobacteria	BD7-3				denovo132997	0	0	0	0	1	0	0	0	0	2
Bacteria	Proteobacteria	Gammaproteobacteria	Alteromonadales	OM60			denovo133157	0	0	2	1	0	0	0	0	0	0
Bacteria	Actinobacteria	Acidimicrobiia	Acidimicrobiales	JdFBGBact			denovo133235	3	0	0	0	0	0	0	0	0	0
Bacteria	Bacteroidetes	Cytophagia	Cytophagales	Flammeovirgaceae			denovo133253	0	0	0	0	0	0	0	1	2	0
Bacteria	Proteobacteria	Alphaproteobacteria					denovo133780	0	0	0	0	0	1	1	1	0	0
Bacteria	Planctomycetes	Planctomycetia	Pirellulales	Pirellulaceae			denovo133942	3	0	0	0	0	0	0	0	0	0
Bacteria	Bacteroidetes	Flavobacteriia	Flavobacteriales	Flavobacteriaceae			denovo134048	0	0	0	0	2	0	1	0	0	0
Bacteria	Bacteroidetes	Flavobacteriia	Flavobacteriales	Flavobacteriaceae			denovo134370	0	0	0	1	2	0	0	0	0	0
Bacteria	Proteobacteria	Alphaproteobacteria	Rhodobacterales	Rhodobacteraceae			denovo134413	0	0	0	0	0	3	0	0	0	0
Bacteria	Proteobacteria	Alphaproteobacteria					denovo134661	0	0	0	0	0	0	0	3	0	0
Bacteria	Bacteroidetes	Flavobacteriia	Flavobacteriales	Flavobacteriaceae			denovo134767	0	0	0	0	0	0	1	0	2	0
Bacteria	Bacteroidetes	[Saprospirae]	[Saprospirales]	Saprospiraceae			denovo134982	0	0	0	0	0	1	0	0	0	2
Bacteria	Planctomycetes	Planctomycetia	Pirellulales	Pirellulaceae			denovo135311	2	0	0	0	1	0	0	0	0	0
Bacteria	Planctomycetes	Phycisphaerae	Phycisphaerales	Phycisphaeraceae			denovo135581	0	1	0	2	0	0	0	0	0	0
Bacteria	Proteobacteria	Alphaproteobacteria	Rickettsiales	Rickettsiaceae			denovo135597	0	0	0	0	0	0	0	2	0	1
Bacteria	Proteobacteria	Alphaproteobacteria	Rhodobacterales	Rhodobacteraceae			denovo135607	0	0	0	0	0	0	1	0	2	0
Bacteria	Planctomycetes	Planctomycetia	Pirellulales	Pirellulaceae			denovo135672	3	0	0	0	0	0	0	0	0	0
Bacteria	Proteobacteria	Alphaproteobacteria	BD7-3				denovo136091	0	0	0	0	0	0	0	0	3	0
Bacteria	Proteobacteria	Alphaproteobacteria	Rhodobacterales	Hyphomonadaceae			denovo136159	0	0	0	0	0	0	2	0	0	1
Bacteria	Proteobacteria	Gammaproteobacteria	Alteromonadales	Alteromonadaceae			denovo136248	0	0	1	0	0	2	0	0	0	0
Bacteria	Proteobacteria	Gammaproteobacteria					denovo136353	3	0	0	0	0	0	0	0	0	0
Bacteria	Verrucomicrobia	Verrucomicrobiae	Verrucomicrobiales	Verrucomicrobiaceae			denovo136362	0	0	3	0	0	0	0	0	0	0
Bacteria	Bacteroidetes	Flavobacteriia	Flavobacteriales	Flavobacteriaceae			denovo136498	0	0	0	0	0	1	2	0	0	0
Bacteria	Spirochaetes	Spirochaetes	Spirochaetales	Spirochaetaceae	Spirochaeta		denovo136718	0	0	0	1	0	0	0	1	0	1
Bacteria	Proteobacteria	Gammaproteobacteria	Thiotrichales	Piscirickettsiaceae			denovo136722	0	0	2	1	0	0	0	0	0	0
Bacteria	Proteobacteria	Alphaproteobacteria	Rhodobacterales	Rhodobacteraceae	Roseovarius		denovo136876	0	0	0	0	0	2	0	0	1	0
Bacteria	Bacteroidetes	Flavobacteriia	Flavobacteriales	Flavobacteriaceae			denovo137502	2	0	0	0	0	0	0	1	0	0
Bacteria	Bacteroidetes	Flavobacteriia	Flavobacteriales	Flavobacteriaceae			denovo137663	0	0	0	0	0	1	2	0	0	0
Bacteria	Proteobacteria	Gammaproteobacteria	Thiohalorhabdales				denovo137775	0	2	1	0	0	0	0	0	0	0
Bacteria	Proteobacteria	Alphaproteobacteria	Rhodobacterales	Hyphomonadaceae			denovo138278	1	1	0	1	0	0	0	0	0	0
Bacteria	Proteobacteria	Gammaproteobacteria	Alteromonadales	Alteromonadaceae			denovo138310	0	1	2	0	0	0	0	0	0	0
Bacteria	Bacteroidetes	Cytophagia	Cytophagales	Flammeovirgaceae	Fulvivirga		denovo138755	0	0	3	0	0	0	0	0	0	0
Bacteria	Proteobacteria	Alphaproteobacteria	Rhodobacterales	Rhodobacteraceae			denovo139091	0	0	0	0	0	0	0	0	3	0
Bacteria	Bacteroidetes	Flavobacteriia	Flavobacteriales	Flavobacteriaceae			denovo139573	0	0	1	0	0	0	0	0	2	0
Bacteria	Bacteroidetes	Flavobacteriia	Flavobacteriales	Flavobacteriaceae			denovo139659	2	0	1	0	0	0	0	0	0	0
Bacteria	Bacteroidetes	[Saprospirae]	[Saprospirales]	Saprospiraceae			denovo139677	0	0	0	0	0	1	0	1	1	0
Bacteria	Bacteroidetes	Cytophagia	Cytophagales	Flammeovirgaceae			denovo139711	3	0	0	0	0	0	0	0	0	0
Bacteria	Proteobacteria	Gammaproteobacteria	Alteromonadales	Alteromonadaceae			denovo139886	0	1	0	0	0	0	0	0	0	2
Bacteria	Planctomycetes	Planctomycetia	Pirellulales	Pirellulaceae			denovo140080	3	0	0	0	0	0	0	0	0	0
Bacteria	Planctomycetes	Planctomycetia	Planctomycetales	Planctomycetaceae	Planctomyces		denovo140186	1	0	0	1	0	0	0	0	1	0
Bacteria	Planctomycetes	Planctomycetia	Pirellulales	Pirellulaceae			denovo140216	1	0	0	0	2	0	0	0	0	0
Bacteria	Bacteroidetes	Cytophagia	Cytophagales	Flammeovirgaceae			denovo140306	0	0	1	0	0	1	0	0	0	1
Bacteria	Planctomycetes	Planctomycetia	Pirellulales	Pirellulaceae			denovo140308	2	1	0	0	0	0	0	0	0	0
Bacteria	Verrucomicrobia	Verrucomicrobiae	Verrucomicrobiales	Verrucomicrobiaceae	Verrucomicrobium		denovo140429	1	0	0	1	0	0	0	0	0	1
Bacteria	Proteobacteria	Alphaproteobacteria	Rhodobacterales	Rhodobacteraceae			denovo140456	0	0	0	0	0	0	0	2	0	1
Bacteria	Bacteroidetes	Flavobacteriia	Flavobacteriales	Flavobacteriaceae			denovo141362	0	3	0	0	0	0	0	0	0	0
Bacteria	Bacteroidetes	Flavobacteriia	Flavobacteriales	Flavobacteriaceae			denovo141450	0	0	0	0	0	0	3	0	0	0
Bacteria	Proteobacteria	Gammaproteobacteria	Alteromonadales	Alteromonadaceae			denovo141553	0	0	0	1	0	2	0	0	0	0
Bacteria	Proteobacteria	Alphaproteobacteria	Rhodobacterales	Rhodobacteraceae			denovo141573	1	0	0	0	1	0	0	0	1	0
Bacteria	Planctomycetes	Planctomycetia	Pirellulales	Pirellulaceae			denovo142315	0	0	0	0	0	0	1	1	0	1
Bacteria	Proteobacteria	Gammaproteobacteria	Thiohalorhabdales				denovo142374	1	0	0	0	2	0	0	0	0	0
Bacteria	Proteobacteria	Alphaproteobacteria					denovo142658	0	0	0	0	0	0	1	0	1	1
Bacteria	Proteobacteria	Gammaproteobacteria	Alteromonadales	Alteromonadaceae			denovo142722	0	0	1	1	0	0	0	1	0	0
Bacteria	Bacteroidetes	Flavobacteriia	Flavobacteriales	Flavobacteriaceae	Aquimarina		denovo142737	0	0	0	0	0	1	0	1	1	0
Bacteria	Proteobacteria	Alphaproteobacteria	Rhodobacterales	Hyphomonadaceae			denovo142776	3	0	0	0	0	0	0	0	0	0
Bacteria	Planctomycetes	Planctomycetia	Pirellulales	Pirellulaceae			denovo142968	1	0	0	2	0	0	0	0	0	0
Bacteria	Planctomycetes	Planctomycetia	Pirellulales	Pirellulaceae			denovo143662	1	0	0	0	2	0	0	0	0	0
Bacteria	Proteobacteria	Alphaproteobacteria	BD7-3				denovo143734	0	0	0	0	0	3	0	0	0	0
Bacteria	Proteobacteria	Alphaproteobacteria					denovo143821	0	0	3	0	0	0	0	0	0	0
Bacteria	Bacteroidetes	Flavobacteriia	Flavobacteriales	Flavobacteriaceae			denovo144485	0	0	0	0	0	0	3	0	0	0
Bacteria	Proteobacteria	Alphaproteobacteria	Rhodobacterales	Rhodobacteraceae			denovo144802	0	0	0	0	0	2	1	0	0	0
Bacteria	Proteobacteria	Alphaproteobacteria	Rhodobacterales	Hyphomonadaceae			denovo145021	0	2	0	1	0	0	0	0	0	0
Bacteria	Bacteroidetes	Bacteroidia	Bacteroidales				denovo145561	3	0	0	0	0	0	0	0	0	0
Bacteria	Bacteroidetes	Flavobacteriia	Flavobacteriales	Flavobacteriaceae			denovo145625	0	0	0	0	0	1	2	0	0	0
Bacteria	Proteobacteria	Alphaproteobacteria	Rhodobacterales	Rhodobacteraceae			denovo145928	0	0	0	0	0	3	0	0	0	0
Bacteria	Planctomycetes	Planctomycetia	Pirellulales	Pirellulaceae			denovo145932	0	0	0	0	0	0	3	0	0	0
Bacteria	Bacteroidetes	[Saprospirae]	[Saprospirales]	Saprospiraceae			denovo145997	0	0	0	0	0	0	0	0	0	3
Bacteria	Bacteroidetes	Cytophagia	Cytophagales	Flammeovirgaceae			denovo146482	0	0	0	0	0	1	0	2	0	0
Bacteria	Firmicutes	Clostridia	Clostridiales	[Mogibacteriaceae]	Anaerovorax		denovo146609	0	0	0	0	0	0	0	3	0	0
Bacteria	Bacteroidetes	Flavobacteriia	Flavobacteriales	Flavobacteriaceae			denovo146630	0	1	0	2	0	0	0	0	0	0
Bacteria	Proteobacteria	Alphaproteobacteria	Rhodobacterales	Rhodobacteraceae			denovo146679	0	0	0	0	0	3	0	0	0	0
Bacteria	Bacteroidetes	Flavobacteriia	Flavobacteriales	Flavobacteriaceae			denovo146948	1	0	2	0	0	0	0	0	0	0
Bacteria	Proteobacteria	Gammaproteobacteria	Thiohalorhabdales				denovo146982	0	2	0	1	0	0	0	0	0	0
Bacteria	Bacteroidetes	Flavobacteriia	Flavobacteriales	Flavobacteriaceae	Maribacter		denovo147671	3	0	0	0	0	0	0	0	0	0
Bacteria	Proteobacteria	Alphaproteobacteria	Rhodobacterales	Rhodobacteraceae			denovo147911	0	0	0	1	1	0	1	0	0	0
Bacteria	Planctomycetes	Phycisphaerae	Phycisphaerales	Phycisphaeraceae			denovo148154	1	1	0	1	0	0	0	0	0	0
Bacteria	Bacteroidetes	Cytophagia	Cytophagales	[Amoebophilaceae]			denovo148395	0	1	0	0	0	0	0	0	2	0
Bacteria	Bacteroidetes	Flavobacteriia	Flavobacteriales	Flavobacteriaceae			denovo148618	0	0	3	0	0	0	0	0	0	0
Bacteria	Proteobacteria	Alphaproteobacteria	Rhizobiales				denovo148916	0	0	0	0	2	0	0	1	0	0
Bacteria	Proteobacteria	Alphaproteobacteria	Rhizobiales				denovo148935	0	0	0	2	1	0	0	0	0	0
Bacteria	Chloroflexi	Anaerolineae	DRC31				denovo149401	0	0	0	0	0	0	3	0	0	0
Bacteria	Proteobacteria	Alphaproteobacteria	Rhodobacterales	Rhodobacteraceae			denovo149674	0	2	0	1	0	0	0	0	0	0
Bacteria	Proteobacteria	Gammaproteobacteria	Alteromonadales	Alteromonadaceae			denovo149745	0	1	0	2	0	0	0	0	0	0
Bacteria	Planctomycetes	Planctomycetia	Pirellulales	Pirellulaceae			denovo149804	0	0	0	0	0	0	0	3	0	0
Bacteria	Bacteroidetes	Cytophagia	Cytophagales	Flammeovirgaceae			denovo150265	2	0	0	1	0	0	0	0	0	0
Bacteria	Proteobacteria	Gammaproteobacteria	Chromatiales				denovo150306	0	0	0	0	0	0	0	3	0	0
Bacteria	Planctomycetes	Planctomycetia	Pirellulales	Pirellulaceae			denovo150307	0	1	0	0	0	0	0	0	0	2
Bacteria	Bacteroidetes	[Saprospirae]	[Saprospirales]	Saprospiraceae			denovo151030	1	0	2	0	0	0	0	0	0	0
Bacteria	Proteobacteria	Deltaproteobacteria	Spirobacillales				denovo151403	0	0	0	0	0	0	0	0	0	3
Bacteria	Gemmatimonadetes	Gemm-2					denovo151436	0	0	0	0	0	0	0	0	0	3
Bacteria	Bacteroidetes	Cytophagia	Cytophagales	Flammeovirgaceae			denovo151506	0	0	3	0	0	0	0	0	0	0
Bacteria	Bacteroidetes	[Saprospirae]	[Saprospirales]	Saprospiraceae			denovo151895	0	0	0	0	0	0	3	0	0	0
Bacteria	Proteobacteria	Alphaproteobacteria	Rhizobiales	Phyllobacteriaceae			denovo152010	0	0	3	0	0	0	0	0	0	0
Bacteria	Proteobacteria	Gammaproteobacteria	Thiohalorhabdales				denovo152082	0	0	0	1	2	0	0	0	0	0
Bacteria	Bacteroidetes	Flavobacteriia	Flavobacteriales	Flavobacteriaceae			denovo152121	1	0	0	0	0	0	0	0	2	0
Bacteria	Verrucomicrobia	[Methylacidiphilae]	Methylacidiphilales	LD19			denovo152479	0	0	1	0	2	0	0	0	0	0
Bacteria	Proteobacteria	Alphaproteobacteria	Rhizobiales				denovo152580	0	3	0	0	0	0	0	0	0	0
Bacteria	Proteobacteria	Alphaproteobacteria	BD7-3				denovo152684	0	0	0	1	0	0	2	0	0	0
Bacteria	Proteobacteria	Gammaproteobacteria	Thiohalorhabdales				denovo152860	0	0	1	0	2	0	0	0	0	0
Bacteria	Bacteroidetes	Cytophagia	Cytophagales	[Amoebophilaceae]	Ucs1325		denovo152936	0	0	0	0	0	0	0	0	0	3
Bacteria	Planctomycetes	OM190	agg27				denovo153092	0	0	1	0	2	0	0	0	0	0
Bacteria	Bacteroidetes	[Saprospirae]	[Saprospirales]	Chitinophagaceae			denovo153138	0	0	0	0	0	0	0	0	0	3
Bacteria	Bacteroidetes	[Saprospirae]	[Saprospirales]	Saprospiraceae			denovo153209	0	0	0	1	0	0	0	2	0	0
Bacteria	Bacteroidetes	Cytophagia	Cytophagales	Flammeovirgaceae			denovo153233	0	0	0	0	0	0	0	0	0	3
Bacteria	Bacteroidetes	Cytophagia	Cytophagales	Flammeovirgaceae			denovo153532	0	0	3	0	0	0	0	0	0	0
Bacteria	Proteobacteria	Alphaproteobacteria	Rhizobiales				denovo153610	0	0	2	0	0	0	1	0	0	0
Bacteria	Bacteroidetes	[Saprospirae]	[Saprospirales]	Saprospiraceae			denovo153634	0	0	0	0	0	0	0	0	0	3
Bacteria	Bacteroidetes	Flavobacteriia	Flavobacteriales	Flavobacteriaceae	Aquimarina		denovo153681	3	0	0	0	0	0	0	0	0	0
Bacteria	Bacteroidetes	Flavobacteriia	Flavobacteriales	Flavobacteriaceae			denovo153923	1	0	1	0	0	0	0	0	0	1
Bacteria	Bacteroidetes	Cytophagia	Cytophagales	Flammeovirgaceae			denovo154163	0	0	0	0	0	0	2	1	0	0
Bacteria	Bacteroidetes	Flavobacteriia	Flavobacteriales	Flavobacteriaceae			denovo154875	0	0	0	0	0	0	3	0	0	0
Bacteria	Proteobacteria	Deltaproteobacteria	NB1-j				denovo154990	0	3	0	0	0	0	0	0	0	0
Bacteria	Bacteroidetes	Flavobacteriia	Flavobacteriales	Flavobacteriaceae			denovo155285	0	2	0	0	1	0	0	0	0	0
Bacteria	Proteobacteria	Gammaproteobacteria					denovo155676	0	0	0	0	0	0	3	0	0	0
Bacteria	Proteobacteria	Alphaproteobacteria	Rhodobacterales	Rhodobacteraceae			denovo155716	0	0	0	0	0	2	0	0	0	1
Bacteria	Proteobacteria	Deltaproteobacteria	NB1-j				denovo155761	0	0	0	0	3	0	0	0	0	0
Bacteria	Planctomycetes	Planctomycetia	Pirellulales	Pirellulaceae			denovo156457	0	0	0	3	0	0	0	0	0	0
Bacteria	Proteobacteria	Gammaproteobacteria	HTCC2188	HTCC2089			denovo156694	0	0	0	1	2	0	0	0	0	0
Bacteria	Proteobacteria	Alphaproteobacteria	Kiloniellales				denovo156873	0	3	0	0	0	0	0	0	0	0
Bacteria	Bacteroidetes	Cytophagia	Cytophagales	Flammeovirgaceae			denovo156967	0	0	0	0	0	1	0	2	0	0
Bacteria	Bacteroidetes	Flavobacteriia	Flavobacteriales	Flavobacteriaceae			denovo157226	0	0	0	0	0	0	0	0	3	0
Bacteria	Bacteroidetes	Cytophagia	Cytophagales	Flammeovirgaceae			denovo157233	1	1	0	1	0	0	0	0	0	0
Bacteria	Proteobacteria	Gammaproteobacteria	Alteromonadales	Alteromonadaceae			denovo157308	0	0	0	3	0	0	0	0	0	0
Bacteria	Proteobacteria	Gammaproteobacteria	Thiotrichales	Piscirickettsiaceae			denovo157461	0	1	0	2	0	0	0	0	0	0
Bacteria	Bacteroidetes	[Saprospirae]	[Saprospirales]	Saprospiraceae			denovo157496	0	0	0	0	0	1	1	0	1	0
Bacteria	Proteobacteria	Alphaproteobacteria					denovo157611	0	0	0	0	0	0	0	0	0	3
Bacteria	Bacteroidetes	Flavobacteriia	Flavobacteriales	NS9			denovo157823	1	0	0	0	1	0	0	0	0	1
Bacteria	Proteobacteria	Alphaproteobacteria	Rhodobacterales	Hyphomonadaceae	Hyphomonas		denovo157847	0	0	0	0	0	3	0	0	0	0
Bacteria	Proteobacteria	Gammaproteobacteria	Alteromonadales	Alteromonadaceae	HTCC2207		denovo157851	0	0	0	0	0	0	2	0	0	1
Bacteria	Bacteroidetes	Flavobacteriia	Flavobacteriales	Flavobacteriaceae			denovo157854	0	2	0	1	0	0	0	0	0	0
Bacteria	Proteobacteria	Gammaproteobacteria	Alteromonadales	Alteromonadaceae	Glaciecola		denovo157933	0	0	0	0	0	0	0	0	1	2
Bacteria	Bacteroidetes	Cytophagia	Cytophagales	[Amoebophilaceae]	SC3-56		denovo158163	0	0	0	3	0	0	0	0	0	0
Bacteria	Proteobacteria	Alphaproteobacteria	Rhizobiales	Phyllobacteriaceae			denovo158185	0	0	0	0	0	0	3	0	0	0
Bacteria	Proteobacteria	Gammaproteobacteria					denovo158625	3	0	0	0	0	0	0	0	0	0
Bacteria	Bacteroidetes	Flavobacteriia	Flavobacteriales	Flavobacteriaceae	Zhouia		denovo159074	0	0	3	0	0	0	0	0	0	0
Bacteria	Proteobacteria	Alphaproteobacteria	Rhodobacterales	Rhodobacteraceae			denovo159831	0	0	0	0	0	0	0	3	0	0
Bacteria	Proteobacteria	Deltaproteobacteria	Myxococcales	Cystobacterineae			denovo160087	0	0	0	0	3	0	0	0	0	0
Bacteria	Proteobacteria	Alphaproteobacteria	Rhodobacterales	Rhodobacteraceae			denovo160092	0	0	0	0	0	0	0	0	0	3
Bacteria	Proteobacteria	Gammaproteobacteria	Alteromonadales	Alteromonadaceae	Alteromonas		denovo160135	0	0	3	0	0	0	0	0	0	0
Bacteria	Proteobacteria	Alphaproteobacteria	Rhodospirillales				denovo160406	0	0	0	3	0	0	0	0	0	0
Bacteria	Proteobacteria	Alphaproteobacteria	Rhodobacterales	Rhodobacteraceae			denovo160535	0	0	3	0	0	0	0	0	0	0
Bacteria	Proteobacteria	Alphaproteobacteria	Rhodobacterales	Rhodobacteraceae			denovo160586	0	0	0	0	0	2	0	1	0	0
Bacteria	Bacteroidetes	Flavobacteriia	Flavobacteriales	Flavobacteriaceae			denovo160930	0	0	0	0	0	0	0	0	0	3
Bacteria	Proteobacteria	Alphaproteobacteria	Rhodobacterales	Rhodobacteraceae			denovo160946	0	0	0	0	0	1	0	2	0	0
Bacteria	Proteobacteria	Alphaproteobacteria	BD7-3				denovo160996	0	0	0	0	0	0	0	3	0	0
Bacteria	Proteobacteria	Gammaproteobacteria					denovo161046	3	0	0	0	0	0	0	0	0	0
Bacteria	Proteobacteria	Deltaproteobacteria	Myxococcales	OM27			denovo161263	0	0	0	0	0	2	0	0	0	1
Bacteria	Planctomycetes	Planctomycetia	Pirellulales	Pirellulaceae			denovo161715	0	0	0	0	0	0	0	0	0	3
Bacteria	Proteobacteria	Alphaproteobacteria	Rhodobacterales	Hyphomonadaceae			denovo161885	0	0	0	0	0	0	0	0	0	3
Bacteria	Bacteroidetes	[Saprospirae]	[Saprospirales]	Saprospiraceae			denovo162344	0	0	0	0	0	0	1	1	0	1
Bacteria	Proteobacteria	Gammaproteobacteria					denovo162608	3	0	0	0	0	0	0	0	0	0
Bacteria	Proteobacteria	Gammaproteobacteria	Thiohalorhabdales				denovo163164	0	2	1	0	0	0	0	0	0	0
Bacteria	Planctomycetes	Planctomycetia	Pirellulales	Pirellulaceae			denovo163539	0	0	0	1	2	0	0	0	0	0
Bacteria	Actinobacteria	Acidimicrobiia	Acidimicrobiales	SC3-41			denovo163847	0	0	0	0	0	0	1	0	0	2
Bacteria	Proteobacteria	Gammaproteobacteria	Alteromonadales	Alteromonadaceae			denovo164113	3	0	0	0	0	0	0	0	0	0
Bacteria	Proteobacteria	Deltaproteobacteria	GMD14H09				denovo164143	3	0	0	0	0	0	0	0	0	0
Bacteria	Proteobacteria	Gammaproteobacteria	Alteromonadales	Alteromonadaceae	Alteromonas		denovo164877	0	0	0	0	0	0	3	0	0	0
Bacteria	Proteobacteria	Gammaproteobacteria	Thiohalorhabdales				denovo165184	0	1	1	0	1	0	0	0	0	0
Bacteria	Bacteroidetes	Flavobacteriia	Flavobacteriales	Flavobacteriaceae	Winogradskyella		denovo165251	1	0	2	0	0	0	0	0	0	0
Bacteria	Proteobacteria	Alphaproteobacteria	Rhodobacterales	Hyphomonadaceae			denovo165338	2	0	0	1	0	0	0	0	0	0
Bacteria	Bacteroidetes	Cytophagia	Cytophagales	Flammeovirgaceae			denovo165377	0	1	1	0	1	0	0	0	0	0
Bacteria	Proteobacteria	Alphaproteobacteria	Rhodobacterales	Rhodobacteraceae			denovo165421	0	0	0	0	0	0	0	1	2	0
Bacteria	Bacteroidetes	Flavobacteriia	Flavobacteriales	Flavobacteriaceae			denovo165501	1	1	1	0	0	0	0	0	0	0
Bacteria	Planctomycetes	Planctomycetia	Pirellulales	Pirellulaceae			denovo165508	1	0	0	0	2	0	0	0	0	0
Bacteria	Proteobacteria	Gammaproteobacteria					denovo165515	3	0	0	0	0	0	0	0	0	0
Bacteria	Proteobacteria	Alphaproteobacteria	Rickettsiales				denovo165737	0	0	0	0	0	0	0	0	3	0
Bacteria	Proteobacteria	Alphaproteobacteria	Rickettsiales	Rickettsiaceae			denovo165772	0	0	0	0	0	0	0	3	0	0
Bacteria	Planctomycetes	Planctomycetia	Pirellulales	Pirellulaceae			denovo165934	2	0	0	0	1	0	0	0	0	0
Bacteria	Bacteroidetes	Flavobacteriia	Flavobacteriales	Flavobacteriaceae	Aquimarina		denovo165947	0	0	0	0	0	0	0	0	0	3
Bacteria	Bacteroidetes	[Saprospirae]	[Saprospirales]	Saprospiraceae			denovo166258	0	0	0	1	0	0	2	0	0	0
Bacteria	Planctomycetes	028H05-P-BN-P5					denovo166498	0	0	1	0	0	0	2	0	0	0
Bacteria	Planctomycetes	Planctomycetia	Pirellulales	Pirellulaceae			denovo166725	3	0	0	0	0	0	0	0	0	0
Bacteria	Bacteroidetes	Cytophagia	Cytophagales	Flammeovirgaceae	Roseivirga		denovo166764	0	0	0	0	0	0	3	0	0	0
Bacteria	Bacteroidetes	Flavobacteriia	Flavobacteriales	Flavobacteriaceae			denovo166969	0	3	0	0	0	0	0	0	0	0
Bacteria	Bacteroidetes	Cytophagia	Cytophagales	Flammeovirgaceae			denovo167027	0	0	2	0	0	1	0	0	0	0
Bacteria	Proteobacteria	Gammaproteobacteria	Thiohalorhabdales				denovo167037	0	3	0	0	0	0	0	0	0	0
Bacteria	Bacteroidetes	Flavobacteriia	Flavobacteriales	Flavobacteriaceae			denovo167117	1	0	0	0	2	0	0	0	0	0
Bacteria	Bacteroidetes	Cytophagia	Cytophagales	[Amoebophilaceae]			denovo167437	0	0	1	2	0	0	0	0	0	0
Bacteria	Bacteroidetes	Cytophagia	Cytophagales	Flammeovirgaceae			denovo167557	0	0	0	0	0	2	0	1	0	0
Bacteria	Proteobacteria	Alphaproteobacteria					denovo167564	0	0	0	0	0	0	3	0	0	0
Bacteria	Bacteroidetes	Flavobacteriia	Flavobacteriales	Flavobacteriaceae			denovo167686	0	0	0	0	0	0	0	0	0	3
Bacteria	Proteobacteria	Alphaproteobacteria					denovo167713	0	2	1	0	0	0	0	0	0	0
Bacteria	Proteobacteria	Gammaproteobacteria	[Marinicellales]	[Marinicellaceae]			denovo167755	0	0	3	0	0	0	0	0	0	0
Bacteria	Actinobacteria	Acidimicrobiia	Acidimicrobiales	Microthrixaceae			denovo167910	0	0	0	0	0	0	0	0	0	3
Bacteria	Chloroflexi	Anaerolineae	S0208				denovo168383	0	0	3	0	0	0	0	0	0	0
Bacteria	Verrucomicrobia	[Methylacidiphilae]	Methylacidiphilales	LD19			denovo168405	0	0	0	0	3	0	0	0	0	0
Bacteria	Proteobacteria	Alphaproteobacteria					denovo168548	0	0	1	1	1	0	0	0	0	0
Bacteria	Planctomycetes	Planctomycetia	Pirellulales	Pirellulaceae			denovo168614	0	0	0	0	3	0	0	0	0	0
Bacteria	Planctomycetes	Planctomycetia	Pirellulales	Pirellulaceae			denovo168632	2	0	0	0	0	0	0	0	0	1
Bacteria	Proteobacteria	TA18	PHOS-HD29				denovo168872	3	0	0	0	0	0	0	0	0	0
Bacteria	Planctomycetes	Planctomycetia	Planctomycetales	Planctomycetaceae	Planctomyces		denovo169251	0	0	0	0	0	0	0	0	0	3
Bacteria	SBR1093	VHS-B5-50					denovo169535	0	0	0	0	0	0	0	0	0	3
Bacteria	Bacteroidetes	BME43					denovo169939	0	0	0	0	0	1	0	0	0	2
Bacteria	Proteobacteria	Deltaproteobacteria					denovo170163	0	0	0	0	0	0	0	3	0	0
Bacteria	Proteobacteria	Deltaproteobacteria	Bdellovibrionales	Bdellovibrionaceae	Bdellovibrio		denovo170578	0	0	0	0	0	0	0	1	0	2
Bacteria	Proteobacteria	Gammaproteobacteria	Alteromonadales	OM60			denovo170647	0	1	0	0	2	0	0	0	0	0
Bacteria	Proteobacteria	Alphaproteobacteria	Rhizobiales				denovo170846	0	0	0	0	0	0	0	0	2	1
Bacteria	Proteobacteria	Alphaproteobacteria	Rhodobacterales	Rhodobacteraceae			denovo170970	0	0	0	0	0	0	0	1	1	1
Bacteria	Proteobacteria	Alphaproteobacteria	Rhizobiales				denovo171589	0	0	0	0	0	0	0	0	1	2
Bacteria	Proteobacteria	Gammaproteobacteria	Alteromonadales	OM60			denovo171732	0	0	0	0	0	0	0	0	3	0
Bacteria	Chloroflexi	Anaerolineae	Caldilineales	Caldilineaceae			denovo171799	0	0	0	0	0	0	0	0	3	0
Bacteria	Proteobacteria	Alphaproteobacteria	BD7-3				denovo172102	0	0	3	0	0	0	0	0	0	0
Bacteria	Proteobacteria	Alphaproteobacteria	Rhizobiales	Phyllobacteriaceae			denovo172130	0	0	0	0	0	0	0	1	1	1
Bacteria	Bacteroidetes	Cytophagia	Cytophagales	Flammeovirgaceae			denovo172250	0	0	0	0	0	0	0	0	0	3
Bacteria	Bacteroidetes	[Saprospirae]	[Saprospirales]	Saprospiraceae			denovo172346	0	0	0	0	0	0	0	3	0	0
Bacteria	Proteobacteria	Alphaproteobacteria	Rhizobiales				denovo172501	0	0	1	2	0	0	0	0	0	0
Bacteria	Bacteroidetes	[Saprospirae]	[Saprospirales]	Saprospiraceae			denovo172505	0	0	0	0	0	2	0	0	1	0
Bacteria	Bacteroidetes	Flavobacteriia	Flavobacteriales	Flavobacteriaceae	Maribacter		denovo172534	3	0	0	0	0	0	0	0	0	0
Bacteria	Proteobacteria	Alphaproteobacteria	Rhodobacterales	Rhodobacteraceae			denovo172649	0	0	0	0	0	0	0	1	0	2
Bacteria	NKB19						denovo172709	0	0	0	0	3	0	0	0	0	0
Bacteria	Bacteroidetes	Flavobacteriia	Flavobacteriales	Flavobacteriaceae			denovo173283	3	0	0	0	0	0	0	0	0	0
Bacteria	Bacteroidetes	[Saprospirae]	[Saprospirales]	Saprospiraceae			denovo173389	0	0	0	0	0	1	1	1	0	0
Bacteria	Proteobacteria	Alphaproteobacteria					denovo173459	0	0	0	0	0	2	0	0	1	0
Bacteria							denovo173687	0	0	3	0	0	0	0	0	0	0
Bacteria	Bacteroidetes	Cytophagia	Cytophagales	[Amoebophilaceae]	SC3-56		denovo173999	3	0	0	0	0	0	0	0	0	0
Bacteria	Planctomycetes	Planctomycetia	Pirellulales	Pirellulaceae			denovo174201	0	0	0	0	0	0	0	0	0	3
Bacteria	Proteobacteria	Gammaproteobacteria	Thiohalorhabdales				denovo174617	0	2	0	0	1	0	0	0	0	0
Bacteria	Proteobacteria	Alphaproteobacteria	Rhodospirillales				denovo174835	0	0	0	2	1	0	0	0	0	0
Bacteria	Proteobacteria	Gammaproteobacteria					denovo174920	3	0	0	0	0	0	0	0	0	0
Bacteria	Proteobacteria	Gammaproteobacteria	[Marinicellales]	[Marinicellaceae]			denovo175013	0	0	0	0	0	0	1	1	1	0
Bacteria	Proteobacteria	Deltaproteobacteria	Bdellovibrionales	Bacteriovoracaceae			denovo175275	0	0	0	0	1	0	0	0	0	2
Bacteria	Planctomycetes	Planctomycetia	Pirellulales	Pirellulaceae			denovo175322	0	0	0	1	2	0	0	0	0	0
Bacteria	Bacteroidetes	Flavobacteriia	Flavobacteriales	Flavobacteriaceae			denovo175352	0	1	0	1	1	0	0	0	0	0
Bacteria	Proteobacteria	Deltaproteobacteria	Myxococcales	OM27			denovo175554	0	0	0	0	0	0	0	0	0	3
Bacteria	Proteobacteria	Alphaproteobacteria	BD7-3				denovo175593	0	0	0	0	0	0	0	0	0	3
Bacteria	Planctomycetes	OM190	CL500-15				denovo175683	0	0	1	2	0	0	0	0	0	0
Bacteria	Proteobacteria	Alphaproteobacteria					denovo175713	0	0	0	0	0	3	0	0	0	0
Bacteria	Proteobacteria	Gammaproteobacteria	Thiohalorhabdales				denovo175727	0	1	0	0	2	0	0	0	0	0
Bacteria	Bacteroidetes	[Saprospirae]	[Saprospirales]	Saprospiraceae			denovo175862	0	0	0	0	0	0	1	1	0	1
Bacteria	Bacteroidetes	Flavobacteriia	Flavobacteriales	Flavobacteriaceae			denovo176726	0	0	3	0	0	0	0	0	0	0
Bacteria	Proteobacteria	Alphaproteobacteria	Rhizobiales				denovo176823	0	0	0	0	0	0	2	0	0	1
Bacteria	Planctomycetes	Planctomycetia	Pirellulales	Pirellulaceae			denovo177146	0	0	0	0	0	0	0	0	0	3
Bacteria	Bacteroidetes	Flavobacteriia	Flavobacteriales				denovo177738	0	0	0	0	0	0	0	0	0	3
Bacteria	Proteobacteria	Alphaproteobacteria	Rhodobacterales	Rhodobacteraceae			denovo177752	0	0	0	0	0	3	0	0	0	0
Bacteria	Bacteroidetes	Flavobacteriia	Flavobacteriales	Flavobacteriaceae			denovo178157	0	0	2	0	0	0	0	1	0	0
Bacteria	Planctomycetes	Phycisphaerae	Phycisphaerales				denovo178309	0	0	0	0	0	0	1	1	0	1
Bacteria	Proteobacteria	Alphaproteobacteria					denovo178579	0	0	1	2	0	0	0	0	0	0
Bacteria	Proteobacteria	Alphaproteobacteria	Rhodospirillales				denovo178662	0	0	0	3	0	0	0	0	0	0
Bacteria	Planctomycetes	Planctomycetia	Pirellulales	Pirellulaceae			denovo178713	0	0	0	1	2	0	0	0	0	0
Bacteria	Proteobacteria	Alphaproteobacteria	BD7-3				denovo178942	0	0	0	0	0	0	0	0	3	0
Bacteria	Proteobacteria	Alphaproteobacteria	Sphingomonadales	Erythrobacteraceae			denovo178997	0	0	0	0	0	1	0	0	1	1
Bacteria	Proteobacteria	Alphaproteobacteria	Rhodobacterales	Hyphomonadaceae			denovo179422	0	0	0	0	0	3	0	0	0	0
Bacteria	Proteobacteria	Alphaproteobacteria	Rhodobacterales	Rhodobacteraceae			denovo179735	0	0	0	0	0	1	0	0	2	0
Bacteria	Proteobacteria	Alphaproteobacteria	Rhodobacterales	Rhodobacteraceae			denovo179969	0	0	0	0	1	1	0	1	0	0
Bacteria	Bacteroidetes	Cytophagia	Cytophagales	Flammeovirgaceae			denovo180524	2	0	0	1	0	0	0	0	0	0
Bacteria	Proteobacteria	Alphaproteobacteria	Rhizobiales	Phyllobacteriaceae			denovo180961	0	0	0	2	0	0	0	0	0	1
Bacteria	Bacteroidetes	[Saprospirae]	[Saprospirales]	Saprospiraceae			denovo181209	0	0	0	1	0	0	1	0	0	1
Bacteria	Proteobacteria	Alphaproteobacteria					denovo181361	0	0	0	0	0	1	0	0	2	0
Bacteria	Proteobacteria	Deltaproteobacteria	Bdellovibrionales	Bacteriovoracaceae			denovo181383	0	0	0	0	0	3	0	0	0	0
Bacteria	Chloroflexi	Anaerolineae	Caldilineales	Caldilineaceae			denovo181698	0	0	0	0	0	0	0	0	0	3
Bacteria	Proteobacteria	Deltaproteobacteria	Bdellovibrionales	Bacteriovoracaceae			denovo181806	0	0	0	2	1	0	0	0	0	0
Bacteria	Bacteroidetes	BME43					denovo181971	0	1	0	0	0	0	1	0	0	1
Bacteria	Bacteroidetes	Flavobacteriia	Flavobacteriales	Flavobacteriaceae	Kordia		denovo182083	1	0	0	2	0	0	0	0	0	0
Bacteria	Proteobacteria	Alphaproteobacteria	Sphingomonadales	Sphingomonadaceae			denovo182153	0	0	0	0	0	0	1	1	1	0
Bacteria	Bacteroidetes	Flavobacteriia	Flavobacteriales	Flavobacteriaceae			denovo182195	0	0	0	0	0	0	0	3	0	0
Bacteria	Planctomycetes	Planctomycetia	Planctomycetales	Planctomycetaceae	Planctomyces		denovo182265	0	0	0	0	0	0	2	0	0	1
Bacteria	Proteobacteria	Alphaproteobacteria	Rhodospirillales				denovo182449	0	1	1	0	1	0	0	0	0	0
Bacteria	Bacteroidetes	[Saprospirae]	[Saprospirales]	Saprospiraceae			denovo182555	0	0	0	0	0	3	0	0	0	0
Bacteria	Proteobacteria	Alphaproteobacteria	Rhodobacterales	Hyphomonadaceae			denovo182630	0	0	0	0	0	3	0	0	0	0
Bacteria	Proteobacteria	Alphaproteobacteria	Rhodobacterales	Rhodobacteraceae	Loktanella		denovo182763	0	1	2	0	0	0	0	0	0	0
Bacteria	Proteobacteria	Alphaproteobacteria	BD7-3				denovo182788	0	0	1	0	0	0	0	2	0	0
Bacteria	Proteobacteria	Alphaproteobacteria					denovo183203	0	0	0	0	0	1	0	1	0	1
Bacteria	Proteobacteria	Gammaproteobacteria					denovo184610	3	0	0	0	0	0	0	0	0	0
Bacteria	Proteobacteria	Alphaproteobacteria	Rhodobacterales	Rhodobacteraceae			denovo184662	0	0	0	0	0	2	0	0	1	0
Bacteria	Planctomycetes	Planctomycetia	Pirellulales	Pirellulaceae			denovo184790	3	0	0	0	0	0	0	0	0	0
Bacteria	Verrucomicrobia	[Methylacidiphilae]	Methylacidiphilales	LD19			denovo185174	0	1	2	0	0	0	0	0	0	0
Bacteria	Bacteroidetes	Flavobacteriia	Flavobacteriales	Flavobacteriaceae			denovo185442	0	0	3	0	0	0	0	0	0	0
Bacteria	Bacteroidetes	Flavobacteriia	Flavobacteriales	Cryomorphaceae	Owenweeksia		denovo185646	0	0	0	0	0	0	0	0	0	3
Bacteria	Bacteroidetes	Flavobacteriia	Flavobacteriales	Flavobacteriaceae	Maribacter		denovo185717	0	0	0	0	0	2	0	0	1	0
Bacteria	Proteobacteria	Alphaproteobacteria	Rhodobacterales	Rhodobacteraceae			denovo186185	0	0	0	0	0	0	0	1	0	2
Bacteria	Proteobacteria	Alphaproteobacteria					denovo186267	0	0	1	0	0	0	0	0	1	1
Bacteria	Proteobacteria	Alphaproteobacteria	Rhodobacterales	Rhodobacteraceae			denovo186458	0	1	0	0	1	0	0	0	0	1
Bacteria	Proteobacteria	Gammaproteobacteria	Alteromonadales	Alteromonadaceae			denovo186514	0	0	0	0	0	0	1	2	0	0
Bacteria	Proteobacteria	Alphaproteobacteria	Rhodobacterales	Rhodobacteraceae			denovo186615	0	1	0	0	1	1	0	0	0	0
Bacteria	Bacteroidetes	Flavobacteriia	Flavobacteriales	Flavobacteriaceae			denovo186823	1	1	0	0	0	1	0	0	0	0
Bacteria	Planctomycetes	OM190					denovo186831	0	0	0	0	0	0	0	0	0	3
Bacteria	Proteobacteria	Alphaproteobacteria	Rhodobacterales	Rhodobacteraceae			denovo186849	0	0	0	0	1	1	0	0	0	1
Bacteria	Planctomycetes	OM190	CL500-15				denovo186964	0	0	1	2	0	0	0	0	0	0
Bacteria	Bacteroidetes	Cytophagia	Cytophagales	Cytophagaceae			denovo186971	0	0	0	0	0	0	1	2	0	0
Bacteria	Proteobacteria	Alphaproteobacteria	Rhodobacterales	Rhodobacteraceae			denovo186978	0	0	0	0	0	0	1	0	1	1
Bacteria	Proteobacteria	Alphaproteobacteria	BD7-3				denovo187049	0	0	0	0	0	3	0	0	0	0
Bacteria	Proteobacteria	Alphaproteobacteria	Rhizobiales				denovo187171	1	0	0	0	1	1	0	0	0	0
Bacteria	Proteobacteria	Alphaproteobacteria	Sphingomonadales	Erythrobacteraceae	Erythrobacter		denovo187696	0	0	0	0	0	0	0	1	2	0
Bacteria	Proteobacteria	Alphaproteobacteria	Rhodobacterales	Rhodobacteraceae			denovo187771	0	0	0	0	0	0	3	0	0	0
Bacteria	Proteobacteria	Alphaproteobacteria	Rickettsiales				denovo187894	0	0	1	0	2	0	0	0	0	0
Bacteria	Bacteroidetes	[Saprospirae]	[Saprospirales]	Saprospiraceae			denovo188007	3	0	0	0	0	0	0	0	0	0
Bacteria	Proteobacteria	Alphaproteobacteria	BD7-3				denovo188213	0	0	0	0	0	0	0	0	0	3
Bacteria	Proteobacteria	Alphaproteobacteria	BD7-3				denovo188214	0	0	0	2	0	0	0	0	0	1
Bacteria	Proteobacteria	Deltaproteobacteria	Myxococcales	Nannocystaceae			denovo188350	0	0	0	0	0	0	3	0	0	0
Bacteria	Bacteroidetes	BME43					denovo188618	0	0	0	0	0	0	2	0	0	1
Bacteria	Proteobacteria	Alphaproteobacteria	Rhizobiales				denovo188833	0	1	0	0	0	0	0	1	1	0
Bacteria	Bacteroidetes	Flavobacteriia	Flavobacteriales	Flavobacteriaceae			denovo188834	0	0	1	2	0	0	0	0	0	0
Bacteria	Bacteroidetes	[Saprospirae]	[Saprospirales]	Saprospiraceae			denovo189505	0	0	0	0	3	0	0	0	0	0
Bacteria	Proteobacteria	Alphaproteobacteria					denovo190386	0	0	0	0	0	0	1	2	0	0
Bacteria	Proteobacteria	Gammaproteobacteria	Thiohalorhabdales				denovo190398	0	2	1	0	0	0	0	0	0	0
Bacteria	Planctomycetes	OM190	CL500-15				denovo190512	3	0	0	0	0	0	0	0	0	0
Bacteria	Proteobacteria	Alphaproteobacteria	Rhodobacterales	Rhodobacteraceae			denovo190599	0	0	0	0	0	0	0	0	0	3
Bacteria	Proteobacteria	Gammaproteobacteria	Alteromonadales	Alteromonadaceae			denovo190891	0	1	1	1	0	0	0	0	0	0
Bacteria	Bacteroidetes	Flavobacteriia	Flavobacteriales	Flavobacteriaceae			denovo191303	0	0	0	0	3	0	0	0	0	0
Bacteria	Bacteroidetes	Flavobacteriia	Flavobacteriales	Flavobacteriaceae			denovo191435	0	0	0	0	0	3	0	0	0	0
Bacteria	Proteobacteria	Alphaproteobacteria	Rhodobacterales	Rhodobacteraceae			denovo191468	0	0	0	1	0	0	0	0	2	0
Bacteria	Proteobacteria	Deltaproteobacteria	NB1-j	JTB38			denovo191530	0	0	0	0	2	0	0	1	0	0
Bacteria	Proteobacteria	Gammaproteobacteria	Thiohalorhabdales				denovo191551	0	1	1	1	0	0	0	0	0	0
Bacteria	Proteobacteria	Deltaproteobacteria	Bdellovibrionales	Bacteriovoracaceae			denovo191659	0	0	0	0	0	0	2	1	0	0
Bacteria	Proteobacteria	Gammaproteobacteria	Thiohalorhabdales				denovo191777	0	2	0	0	0	0	0	1	0	0
Bacteria	Planctomycetes	Planctomycetia	Pirellulales	Pirellulaceae			denovo191804	0	0	0	0	0	0	0	1	1	1
Bacteria	Planctomycetes	vadinHA49					denovo192104	0	0	0	0	3	0	0	0	0	0
Bacteria	Verrucomicrobia	Verrucomicrobiae	Verrucomicrobiales	Verrucomicrobiaceae	Verrucomicrobium		denovo192113	0	0	0	3	0	0	0	0	0	0
Bacteria	Bacteroidetes	Flavobacteriia	Flavobacteriales	Flavobacteriaceae			denovo192238	1	0	0	2	0	0	0	0	0	0
Bacteria	Proteobacteria	Gammaproteobacteria	Alteromonadales	Alteromonadaceae			denovo192353	1	0	0	0	0	0	1	1	0	0
Bacteria	Proteobacteria	Alphaproteobacteria	Rhodobacterales	Hyphomonadaceae			denovo192365	0	0	0	0	0	0	0	3	0	0
Bacteria	Proteobacteria	Gammaproteobacteria					denovo192477	0	0	1	0	0	1	1	0	0	0
Bacteria	Proteobacteria	Gammaproteobacteria	Thiohalorhabdales				denovo192931	0	1	0	1	1	0	0	0	0	0
Bacteria	Planctomycetes	Planctomycetia	Pirellulales	Pirellulaceae			denovo193147	0	2	0	0	1	0	0	0	0	0
Bacteria	Planctomycetes	Phycisphaerae	Phycisphaerales	Phycisphaeraceae			denovo193253	0	0	0	3	0	0	0	0	0	0
Bacteria	Bacteroidetes	Cytophagia	Cytophagales	Flammeovirgaceae			denovo193599	0	0	3	0	0	0	0	0	0	0
Bacteria	Bacteroidetes	[Saprospirae]	[Saprospirales]	Saprospiraceae			denovo193684	3	0	0	0	0	0	0	0	0	0
Bacteria	Bacteroidetes	Cytophagia	Cytophagales	[Amoebophilaceae]	SC3-56		denovo194279	0	0	1	0	0	2	0	0	0	0
Bacteria	Proteobacteria	Alphaproteobacteria	Rhodobacterales	Rhodobacteraceae			denovo194315	0	2	0	0	0	1	0	0	0	0
Bacteria	Proteobacteria	Alphaproteobacteria	Rhodobacterales	Rhodobacteraceae			denovo194425	0	2	0	0	1	0	0	0	0	0
Bacteria	Bacteroidetes	[Saprospirae]	[Saprospirales]	Saprospiraceae			denovo194576	0	0	0	0	0	0	0	0	2	1
Bacteria	OD1	ZB2					denovo194619	0	0	0	0	0	0	0	0	3	0
Bacteria	Proteobacteria	Gammaproteobacteria	Chromatiales				denovo194655	0	0	0	0	0	0	3	0	0	0
Bacteria	Chloroflexi	Anaerolineae	S0208				denovo194766	0	0	0	0	0	1	0	0	0	2
Bacteria	Bacteroidetes	[Saprospirae]	[Saprospirales]	Saprospiraceae			denovo194822	0	0	0	0	0	0	1	0	0	2
Bacteria	Proteobacteria	Deltaproteobacteria	Bdellovibrionales	Bdellovibrionaceae	Bdellovibrio		denovo194960	0	0	0	0	0	0	0	0	3	0
Bacteria	Proteobacteria	Gammaproteobacteria	Thiohalorhabdales				denovo194974	0	1	0	1	1	0	0	0	0	0
Bacteria	Proteobacteria	Alphaproteobacteria	Rickettsiales	Rickettsiaceae			denovo195149	0	0	3	0	0	0	0	0	0	0
Bacteria	Bacteroidetes	Flavobacteriia	Flavobacteriales	Flavobacteriaceae			denovo195308	1	0	1	1	0	0	0	0	0	0
Bacteria	Proteobacteria	Alphaproteobacteria	Rhizobiales				denovo195363	0	0	1	0	0	1	1	0	0	0
Bacteria	Proteobacteria	Alphaproteobacteria	Rhodobacterales	Rhodobacteraceae			denovo195384	0	1	0	0	0	0	2	0	0	0
Bacteria	Proteobacteria	Gammaproteobacteria	Alteromonadales	Alteromonadaceae			denovo195602	0	0	0	0	0	2	0	1	0	0
Bacteria	Proteobacteria	Alphaproteobacteria					denovo195728	0	0	0	0	0	2	0	1	0	0
Bacteria	Bacteroidetes	Flavobacteriia	Flavobacteriales	Flavobacteriaceae			denovo195783	0	3	0	0	0	0	0	0	0	0
Bacteria	Proteobacteria	Gammaproteobacteria	Alteromonadales	Alteromonadaceae			denovo196570	1	1	0	1	0	0	0	0	0	0
Bacteria	Planctomycetes	Planctomycetia	Pirellulales	Pirellulaceae			denovo196683	0	1	0	0	2	0	0	0	0	0
Bacteria	Proteobacteria	Alphaproteobacteria	Rhodobacterales	Rhodobacteraceae			denovo197494	0	0	0	0	0	2	0	0	0	1
Bacteria	Proteobacteria	Gammaproteobacteria	HTCC2188	HTCC2089			denovo197627	0	0	0	0	0	0	0	3	0	0
Bacteria	Proteobacteria	Gammaproteobacteria	Alteromonadales	Alteromonadaceae			denovo198188	0	0	0	0	0	1	0	0	0	2
Bacteria	Proteobacteria	Gammaproteobacteria					denovo198212	3	0	0	0	0	0	0	0	0	0
Bacteria	Bacteroidetes	Cytophagia	Cytophagales	Flammeovirgaceae			denovo198383	1	0	2	0	0	0	0	0	0	0
Bacteria	Planctomycetes	Planctomycetia	Pirellulales	Pirellulaceae			denovo198471	0	0	0	0	0	0	0	0	3	0
Bacteria	Bacteroidetes	Flavobacteriia	Flavobacteriales	Flavobacteriaceae			denovo198690	0	0	0	0	0	1	0	0	1	1
Bacteria	Proteobacteria	Gammaproteobacteria	HTCC2188	HTCC2089			denovo198951	0	0	0	1	0	0	2	0	0	0
Bacteria	Proteobacteria	Gammaproteobacteria					denovo199041	3	0	0	0	0	0	0	0	0	0
Bacteria	Proteobacteria	Deltaproteobacteria	Myxococcales	OM27			denovo199206	0	0	0	0	0	3	0	0	0	0
Bacteria	Bacteroidetes	Cytophagia	Cytophagales	Flammeovirgaceae			denovo199258	1	0	0	0	0	0	1	0	0	1
Bacteria	Spirochaetes	[Leptospirae]	[Leptospirales]	Leptospiraceae	Leptonema		denovo199778	0	0	0	0	0	0	3	0	0	0
Bacteria	Planctomycetes	Phycisphaerae	Phycisphaerales	Phycisphaeraceae			denovo199867	0	0	0	0	0	0	2	1	0	0
Bacteria	Proteobacteria	Alphaproteobacteria					denovo199933	1	0	0	0	2	0	0	0	0	0
Bacteria	Verrucomicrobia	Verrucomicrobiae	Verrucomicrobiales	Verrucomicrobiaceae	Verrucomicrobium		denovo200021	0	0	0	0	0	0	0	0	3	0
Bacteria	Bacteroidetes	Flavobacteriia	Flavobacteriales	Flavobacteriaceae	Kordia		denovo200064	2	0	1	0	0	0	0	0	0	0
Bacteria	Proteobacteria	Alphaproteobacteria	Rhodobacterales	Rhodobacteraceae			denovo200065	0	0	0	0	3	0	0	0	0	0
Bacteria	Proteobacteria	Alphaproteobacteria					denovo200541	0	0	0	0	0	0	1	0	2	0
Bacteria	Verrucomicrobia	Verrucomicrobiae	Verrucomicrobiales	Verrucomicrobiaceae	Verrucomicrobium		denovo200680	0	3	0	0	0	0	0	0	0	0
Bacteria	Proteobacteria	Alphaproteobacteria					denovo200779	0	1	1	1	0	0	0	0	0	0
Bacteria	Planctomycetes						denovo200826	0	0	3	0	0	0	0	0	0	0
Bacteria	Planctomycetes	Planctomycetia	Planctomycetales	Planctomycetaceae	Planctomyces		denovo200870	0	0	0	0	0	0	0	3	0	0
Bacteria	Proteobacteria	Alphaproteobacteria	Rhizobiales	Hyphomicrobiaceae			denovo201150	0	0	2	0	0	1	0	0	0	0
Bacteria	Bacteroidetes	Cytophagia	Cytophagales	Flammeovirgaceae			denovo201194	0	0	0	0	0	0	0	0	3	0
Bacteria	Planctomycetes	Planctomycetia	Planctomycetales	Planctomycetaceae	Planctomyces		denovo201209	0	0	0	2	1	0	0	0	0	0
Bacteria	Planctomycetes	Planctomycetia	Pirellulales	Pirellulaceae			denovo201395	0	0	0	0	0	0	0	0	0	3
Bacteria	Proteobacteria	Alphaproteobacteria	Rhodobacterales	Hyphomonadaceae			denovo201510	1	0	0	0	1	0	0	0	1	0
Bacteria	Proteobacteria	Gammaproteobacteria	Chromatiales				denovo201780	0	0	3	0	0	0	0	0	0	0
Bacteria	Planctomycetes	Planctomycetia	Pirellulales	Pirellulaceae			denovo201893	2	0	0	1	0	0	0	0	0	0
Bacteria	Proteobacteria	Alphaproteobacteria	Rhodobacterales	Rhodobacteraceae			denovo202489	0	0	0	0	0	1	1	0	0	1
Bacteria	Proteobacteria	Alphaproteobacteria	Rhodobacterales	Hyphomonadaceae			denovo202794	0	1	1	1	0	0	0	0	0	0
Bacteria	Proteobacteria	Alphaproteobacteria	Rhodobacterales	Rhodobacteraceae			denovo203346	0	0	0	3	0	0	0	0	0	0
Bacteria	Planctomycetes	Planctomycetia	Pirellulales	Pirellulaceae			denovo203669	3	0	0	0	0	0	0	0	0	0
Bacteria	Actinobacteria	Acidimicrobiia	Acidimicrobiales	SC3-41			denovo203764	0	0	0	0	0	0	0	0	0	3
Bacteria	Proteobacteria	Gammaproteobacteria	Thiohalorhabdales				denovo203862	0	0	1	1	1	0	0	0	0	0
Bacteria	Proteobacteria	Alphaproteobacteria	BD7-3				denovo204040	0	0	0	0	0	0	3	0	0	0
Bacteria	Planctomycetes	Planctomycetia	Pirellulales	Pirellulaceae			denovo204160	0	0	0	3	0	0	0	0	0	0
Bacteria	Proteobacteria	Alphaproteobacteria	BD7-3				denovo204517	0	0	0	0	0	1	0	0	2	0
Bacteria	Bacteroidetes	Cytophagia	Cytophagales	Flammeovirgaceae			denovo204630	0	0	0	0	0	0	1	1	1	0
Bacteria	Proteobacteria	Alphaproteobacteria	BD7-3				denovo204637	0	0	0	0	2	0	0	0	0	1
Bacteria	Planctomycetes	Planctomycetia	Pirellulales	Pirellulaceae			denovo204878	0	0	0	0	0	0	0	0	0	3
Bacteria	Bacteroidetes	Flavobacteriia	Flavobacteriales	Flavobacteriaceae	Flavobacterium		denovo205176	3	0	0	0	0	0	0	0	0	0
Bacteria	Proteobacteria	Alphaproteobacteria	Rhizobiales				denovo205482	0	2	1	0	0	0	0	0	0	0
Bacteria	Proteobacteria	Gammaproteobacteria	Alteromonadales	OM60			denovo206056	0	0	0	0	0	3	0	0	0	0
Bacteria	Bacteroidetes	Cytophagia	Cytophagales	[Amoebophilaceae]			denovo206071	2	0	0	1	0	0	0	0	0	0
Bacteria	Bacteroidetes	Flavobacteriia	Flavobacteriales	Flavobacteriaceae			denovo206075	1	0	2	0	0	0	0	0	0	0
Bacteria	Bacteroidetes	Flavobacteriia	Flavobacteriales	Flavobacteriaceae	Muricauda		denovo206161	0	2	0	0	1	0	0	0	0	0
Bacteria	Bacteroidetes	Flavobacteriia	Flavobacteriales	Flavobacteriaceae			denovo206298	2	0	1	0	0	0	0	0	0	0
Bacteria	Bacteroidetes	[Saprospirae]	[Saprospirales]	Saprospiraceae	Lewinella		denovo206514	0	3	0	0	0	0	0	0	0	0
Bacteria	Proteobacteria	Alphaproteobacteria					denovo206517	0	0	0	0	0	0	3	0	0	0
Bacteria	Proteobacteria	Alphaproteobacteria	Rhodobacterales	Rhodobacteraceae			denovo206597	0	0	0	3	0	0	0	0	0	0
Bacteria	Proteobacteria	Alphaproteobacteria	Rhodospirillales	Rhodospirillaceae			denovo206640	0	0	3	0	0	0	0	0	0	0
Bacteria	Bacteroidetes	Flavobacteriia	Flavobacteriales	Flavobacteriaceae			denovo206869	0	1	1	0	0	0	0	0	1	0
Bacteria	Proteobacteria	Gammaproteobacteria	Alteromonadales	Alteromonadaceae			denovo207055	0	1	1	0	1	0	0	0	0	0
Bacteria	Bacteroidetes	Cytophagia	Cytophagales	Flammeovirgaceae			denovo207588	0	0	0	0	0	3	0	0	0	0
Bacteria	Planctomycetes	Phycisphaerae	Phycisphaerales	Phycisphaeraceae			denovo207848	0	0	2	0	1	0	0	0	0	0
Bacteria	Bacteroidetes	Flavobacteriia	Flavobacteriales	Flavobacteriaceae			denovo207855	0	3	0	0	0	0	0	0	0	0
Bacteria	Bacteroidetes	Cytophagia	Cytophagales	[Amoebophilaceae]	SC3-56		denovo208045	3	0	0	0	0	0	0	0	0	0
Bacteria	Proteobacteria	Alphaproteobacteria					denovo208381	0	0	0	0	0	0	1	2	0	0
Bacteria	Proteobacteria	Alphaproteobacteria	Rhodobacterales	Rhodobacteraceae			denovo208478	0	0	0	0	0	3	0	0	0	0
Bacteria	SBR1093	EC214					denovo208504	0	0	1	0	2	0	0	0	0	0
Bacteria	Planctomycetes	OM190	agg27				denovo208526	3	0	0	0	0	0	0	0	0	0
Bacteria	Planctomycetes	Phycisphaerae	Phycisphaerales	Phycisphaeraceae			denovo208717	0	3	0	0	0	0	0	0	0	0
Bacteria	Proteobacteria	Alphaproteobacteria					denovo208780	0	2	0	0	0	0	0	1	0	0
Bacteria	Proteobacteria	Alphaproteobacteria	Rhodobacterales	Rhodobacteraceae			denovo208998	0	0	0	0	0	0	0	1	2	0
Bacteria	Proteobacteria	Gammaproteobacteria	Legionellales				denovo209243	0	0	0	0	3	0	0	0	0	0
Bacteria	Bacteroidetes	Cytophagia	Cytophagales	Flammeovirgaceae			denovo209703	0	3	0	0	0	0	0	0	0	0
Bacteria	Planctomycetes	OM190					denovo210027	0	0	0	0	1	0	0	0	0	2
Bacteria	Proteobacteria	Alphaproteobacteria	BD7-3				denovo210128	0	0	3	0	0	0	0	0	0	0
Bacteria	Proteobacteria	Gammaproteobacteria	Legionellales				denovo210329	0	0	0	0	0	0	0	3	0	0
Bacteria	Planctomycetes	Planctomycetia	Pirellulales	Pirellulaceae			denovo210542	0	0	0	0	0	0	0	0	0	3
Bacteria	Proteobacteria	Alphaproteobacteria	Rhodobacterales	Rhodobacteraceae			denovo210769	0	0	1	1	0	1	0	0	0	0
Bacteria	Caldithrix	Caldithrixae	Caldithrixales	BA059			denovo210770	0	0	0	0	0	0	0	0	0	3
Bacteria	Proteobacteria	Alphaproteobacteria	Rhodobacterales	Hyphomonadaceae			denovo211524	0	0	0	0	0	3	0	0	0	0
Bacteria	Bacteroidetes	Cytophagia	Cytophagales	Flammeovirgaceae			denovo212617	0	0	0	0	2	0	1	0	0	0
Bacteria	Bacteroidetes	BME43					denovo212728	0	0	0	0	0	0	2	0	0	1
Bacteria	Proteobacteria	Alphaproteobacteria	BD7-3				denovo212831	0	0	0	0	0	3	0	0	0	0
Bacteria	Planctomycetes	Planctomycetia	Pirellulales	Pirellulaceae			denovo212996	1	0	0	0	2	0	0	0	0	0
Bacteria	Proteobacteria	Alphaproteobacteria	Rhizobiales	Phyllobacteriaceae			denovo213189	0	0	0	0	1	0	0	2	0	0
Bacteria	Proteobacteria	Alphaproteobacteria	BD7-3				denovo213202	0	0	0	0	0	0	0	3	0	0
Bacteria	Planctomycetes	Planctomycetia	Pirellulales	Pirellulaceae			denovo213438	3	0	0	0	0	0	0	0	0	0
Bacteria	Proteobacteria	Gammaproteobacteria	Oceanospirillales	Alcanivoracaceae	Alcanivorax	dieselolei	denovo213596	0	0	0	0	0	0	0	0	3	0
Bacteria	Bacteroidetes	[Saprospirae]	[Saprospirales]	Saprospiraceae			denovo213959	0	0	0	0	0	3	0	0	0	0
Bacteria	Proteobacteria	Alphaproteobacteria	Rhizobiales	Phyllobacteriaceae			denovo214082	0	0	1	1	0	1	0	0	0	0
Bacteria	Planctomycetes	Phycisphaerae	Phycisphaerales	Phycisphaeraceae			denovo214120	0	0	2	1	0	0	0	0	0	0
Bacteria	Planctomycetes	OM190	CL500-15				denovo214173	0	0	0	0	0	0	0	0	0	3
Bacteria	Proteobacteria	Alphaproteobacteria	Rhodobacterales	Rhodobacteraceae			denovo214623	0	0	0	0	0	1	0	0	1	1
Bacteria	Bacteroidetes	[Saprospirae]	[Saprospirales]	Saprospiraceae			denovo214649	0	0	0	0	0	0	0	0	0	3
Bacteria	Proteobacteria	Alphaproteobacteria	Rhodobacterales	Hyphomonadaceae			denovo214706	0	0	0	1	1	1	0	0	0	0
Bacteria	Proteobacteria	Alphaproteobacteria	BD7-3				denovo214963	0	1	0	0	0	0	0	2	0	0
Bacteria	Bacteroidetes	Flavobacteriia	Flavobacteriales	NS9			denovo215477	0	0	0	0	0	0	1	0	0	2
Bacteria	Proteobacteria	Alphaproteobacteria					denovo215748	0	0	1	0	0	0	2	0	0	0
Bacteria	Bacteroidetes	Flavobacteriia	Flavobacteriales	Flavobacteriaceae			denovo216098	0	0	3	0	0	0	0	0	0	0
Bacteria	Actinobacteria	Acidimicrobiia	Acidimicrobiales	TK06			denovo216612	0	0	0	0	0	0	3	0	0	0
Bacteria	Bacteroidetes	Flavobacteriia	Flavobacteriales	Flavobacteriaceae			denovo216663	0	0	0	0	0	0	1	1	1	0
Bacteria	Verrucomicrobia	Verrucomicrobiae	Verrucomicrobiales	Verrucomicrobiaceae			denovo216785	0	0	0	0	0	0	3	0	0	0
Bacteria	Planctomycetes	Planctomycetia	Pirellulales	Pirellulaceae			denovo217087	0	0	0	1	0	0	0	0	1	1
Bacteria	Planctomycetes	Planctomycetia	Pirellulales	Pirellulaceae			denovo217607	0	1	0	1	1	0	0	0	0	0
Bacteria	Planctomycetes	Planctomycetia	Pirellulales	Pirellulaceae			denovo217725	0	0	0	0	0	3	0	0	0	0
Bacteria	Planctomycetes						denovo218387	0	0	0	0	3	0	0	0	0	0
Bacteria	Proteobacteria	Gammaproteobacteria	Thiohalorhabdales				denovo218867	0	0	1	1	1	0	0	0	0	0
Bacteria	Proteobacteria	Alphaproteobacteria	Rhodobacterales	Hyphomonadaceae			denovo219312	0	0	0	0	0	1	0	0	1	1
Bacteria	Bacteroidetes	Flavobacteriia	Flavobacteriales	Flavobacteriaceae	Winogradskyella		denovo219658	0	0	1	0	2	0	0	0	0	0
Bacteria	Bacteroidetes	Flavobacteriia	Flavobacteriales	Flavobacteriaceae			denovo219800	0	0	0	0	0	0	0	2	0	1
Bacteria	Planctomycetes	Planctomycetia	Pirellulales	Pirellulaceae			denovo220097	0	0	0	0	0	1	0	0	0	2
Bacteria	Proteobacteria	Gammaproteobacteria	Alteromonadales	Alteromonadaceae			denovo220240	0	0	0	0	0	3	0	0	0	0
Bacteria	Proteobacteria	Alphaproteobacteria	Rhodobacterales	Rhodobacteraceae			denovo220538	0	0	0	0	0	0	1	0	0	2
Bacteria	Proteobacteria	Alphaproteobacteria	Rhodobacterales	Rhodobacteraceae			denovo220544	0	0	0	1	0	0	1	0	1	0
Bacteria	Verrucomicrobia	[Methylacidiphilae]	Methylacidiphilales	LD19			denovo220664	0	0	2	0	1	0	0	0	0	0
Bacteria	Bacteroidetes	Flavobacteriia	Flavobacteriales	Flavobacteriaceae			denovo220895	0	1	1	0	0	0	0	0	1	0
Bacteria	Bacteroidetes	Sphingobacteriia	Sphingobacteriales	NS11-12			denovo221027	0	0	0	0	0	0	0	0	3	0
Bacteria	Bacteroidetes	Flavobacteriia	Flavobacteriales	Flavobacteriaceae			denovo221062	0	0	0	0	0	0	1	0	1	1
Bacteria	Proteobacteria	Alphaproteobacteria	BD7-3				denovo221256	0	0	0	3	0	0	0	0	0	0
Bacteria	Bacteroidetes	Cytophagia	Cytophagales	[Amoebophilaceae]			denovo221377	0	0	3	0	0	0	0	0	0	0
Bacteria	Proteobacteria	Gammaproteobacteria	Thiohalorhabdales				denovo221625	0	2	0	0	1	0	0	0	0	0
Bacteria	Proteobacteria	Alphaproteobacteria	Kiloniellales				denovo222011	0	3	0	0	0	0	0	0	0	0
Bacteria	Bacteroidetes	Flavobacteriia	Flavobacteriales	Flavobacteriaceae			denovo222126	0	0	0	0	0	1	0	2	0	0
Bacteria	Bacteroidetes	Flavobacteriia	Flavobacteriales	Flavobacteriaceae			denovo222282	0	0	0	0	0	0	0	3	0	0
Bacteria	Bacteroidetes	BME43					denovo222306	0	0	0	0	0	0	0	1	2	0
Bacteria	Planctomycetes	Phycisphaerae	Phycisphaerales				denovo222492	1	0	0	0	0	2	0	0	0	0
Bacteria	Proteobacteria	Alphaproteobacteria	Rhodobacterales	Rhodobacteraceae			denovo222745	0	0	0	0	0	0	1	1	0	1
Bacteria	Planctomycetes	Planctomycetia	Pirellulales	Pirellulaceae			denovo222782	3	0	0	0	0	0	0	0	0	0
Bacteria	Proteobacteria	Alphaproteobacteria	Rhodobacterales	Rhodobacteraceae			denovo223956	0	0	0	0	0	2	0	1	0	0
Bacteria	Bacteroidetes	Flavobacteriia	Flavobacteriales	Flavobacteriaceae			denovo224378	2	0	0	0	1	0	0	0	0	0
Bacteria	Bacteroidetes	Cytophagia	Cytophagales	Flammeovirgaceae			denovo224662	0	0	0	0	1	0	2	0	0	0
Bacteria	Bacteroidetes	Cytophagia	Cytophagales	Flammeovirgaceae	Roseivirga		denovo224785	0	0	0	0	0	2	0	0	0	1
Bacteria	Bacteroidetes	Flavobacteriia	Flavobacteriales				denovo224808	0	0	0	0	0	1	0	0	2	0
Bacteria	Proteobacteria	Alphaproteobacteria	Rhodobacterales	Rhodobacteraceae			denovo224948	0	0	0	0	0	1	0	0	0	2
Bacteria	Proteobacteria	Gammaproteobacteria	Legionellales	Coxiellaceae			denovo225549	2	0	1	0	0	0	0	0	0	0
Bacteria	Proteobacteria	Alphaproteobacteria	Rhodobacterales	Hyphomonadaceae			denovo225901	0	0	1	2	0	0	0	0	0	0
Bacteria	Bacteroidetes	Flavobacteriia	Flavobacteriales	Flavobacteriaceae			denovo226047	0	1	1	1	0	0	0	0	0	0
Bacteria	Bacteroidetes	Flavobacteriia	Flavobacteriales	Flavobacteriaceae			denovo226615	3	0	0	0	0	0	0	0	0	0
Bacteria	Verrucomicrobia	[Methylacidiphilae]	Methylacidiphilales	LD19			denovo226689	0	0	2	0	1	0	0	0	0	0
Bacteria	Planctomycetes	Planctomycetia	Pirellulales	Pirellulaceae			denovo226696	0	0	0	1	2	0	0	0	0	0
Bacteria	Actinobacteria	Acidimicrobiia	Acidimicrobiales	koll13			denovo226839	0	0	0	0	0	0	0	1	2	0
Bacteria	Actinobacteria	Acidimicrobiia	Acidimicrobiales				denovo226979	0	0	0	0	0	0	0	0	3	0
Bacteria	Verrucomicrobia	[Methylacidiphilae]	Methylacidiphilales	LD19			denovo227178	0	0	1	1	1	0	0	0	0	0
Bacteria	Proteobacteria	Alphaproteobacteria	Rhodobacterales	Rhodobacteraceae			denovo227263	0	0	0	0	0	2	0	0	0	1
Bacteria	Proteobacteria	Alphaproteobacteria	Rhodobacterales	Rhodobacteraceae			denovo227348	0	0	0	0	0	2	0	1	0	0
Bacteria	Bacteroidetes	[Saprospirae]	[Saprospirales]	Saprospiraceae			denovo227361	3	0	0	0	0	0	0	0	0	0
Bacteria	Proteobacteria	Alphaproteobacteria	Rhodobacterales	Rhodobacteraceae			denovo228125	0	0	0	1	0	0	0	1	1	0
Bacteria	Proteobacteria	Alphaproteobacteria	Rhizobiales				denovo228205	0	1	0	0	0	0	0	0	0	2
Bacteria	Verrucomicrobia	Opitutae	Puniceicoccales	Puniceicoccaceae	Coraliomargarita		denovo228285	0	0	0	3	0	0	0	0	0	0
Bacteria	Proteobacteria	Gammaproteobacteria	Alteromonadales	Alteromonadaceae			denovo228321	0	0	0	0	0	0	0	1	0	2
Bacteria	Bacteroidetes	[Saprospirae]	[Saprospirales]	Saprospiraceae			denovo228434	0	0	0	0	0	0	0	0	3	0
Bacteria	Bacteroidetes	Flavobacteriia	Flavobacteriales	Flavobacteriaceae			denovo228626	0	0	2	0	1	0	0	0	0	0
Bacteria	Proteobacteria	Alphaproteobacteria	Rhodobacterales	Rhodobacteraceae			denovo228752	0	0	3	0	0	0	0	0	0	0
Bacteria	Proteobacteria	Gammaproteobacteria	Alteromonadales	OM60	Congregibacter		denovo228772	0	0	3	0	0	0	0	0	0	0
Bacteria	Proteobacteria	Gammaproteobacteria	Alteromonadales	Alteromonadaceae			denovo228790	0	1	0	0	0	1	0	0	1	0
Bacteria	Bacteroidetes	[Saprospirae]	[Saprospirales]				denovo228806	3	0	0	0	0	0	0	0	0	0
Bacteria	Proteobacteria	Alphaproteobacteria	Rickettsiales				denovo229071	0	0	0	3	0	0	0	0	0	0
Bacteria	Proteobacteria	Alphaproteobacteria	Rhizobiales				denovo229379	0	3	0	0	0	0	0	0	0	0
Bacteria	Proteobacteria	Alphaproteobacteria	Rhodobacterales	Rhodobacteraceae			denovo229960	0	0	0	0	0	2	0	0	0	1
Bacteria	Proteobacteria	Alphaproteobacteria	Rhizobiales	Phyllobacteriaceae			denovo230494	0	0	0	0	0	0	0	1	0	2
Bacteria	Proteobacteria	Alphaproteobacteria	Rhodobacterales	Rhodobacteraceae			denovo231461	0	0	0	0	0	3	0	0	0	0
Bacteria	Bacteroidetes	Flavobacteriia	Flavobacteriales	Flavobacteriaceae			denovo231748	0	0	1	0	0	0	0	0	2	0
Bacteria	Planctomycetes	Planctomycetia	Pirellulales	Pirellulaceae			denovo232083	0	0	0	2	1	0	0	0	0	0
Bacteria	Proteobacteria	Alphaproteobacteria	Rhizobiales	Hyphomicrobiaceae			denovo232142	1	0	0	0	1	0	0	1	0	0
Bacteria	Proteobacteria	Alphaproteobacteria					denovo232149	0	0	0	2	1	0	0	0	0	0
Bacteria	Bacteroidetes	Flavobacteriia	Flavobacteriales	Flavobacteriaceae			denovo232445	3	0	0	0	0	0	0	0	0	0
Bacteria	Proteobacteria	Deltaproteobacteria	Bdellovibrionales	Bacteriovoracaceae			denovo232482	0	0	0	0	3	0	0	0	0	0
Bacteria	Proteobacteria	Alphaproteobacteria					denovo232532	0	1	1	0	1	0	0	0	0	0
Bacteria	Bacteroidetes	[Saprospirae]	[Saprospirales]	Saprospiraceae			denovo232627	0	0	0	0	0	0	0	0	0	3
Bacteria	Proteobacteria	Alphaproteobacteria	Rhodobacterales	Rhodobacteraceae			denovo232965	0	0	0	0	0	0	0	0	2	1
Bacteria	Proteobacteria	Deltaproteobacteria	Myxococcales	OM27			denovo233175	0	0	0	0	3	0	0	0	0	0
Bacteria	Bacteroidetes	Flavobacteriia	Flavobacteriales	Flavobacteriaceae			denovo233732	0	0	0	0	3	0	0	0	0	0
Bacteria	Bacteroidetes	Flavobacteriia	Flavobacteriales	Flavobacteriaceae			denovo233944	0	0	0	0	0	0	0	0	0	3
Bacteria	Proteobacteria	TA18	CV90				denovo234137	0	0	2	0	0	0	0	0	0	1
Bacteria	Bacteroidetes	Cytophagia	Cytophagales	Flammeovirgaceae	JTB248		denovo234303	0	0	0	0	0	0	0	1	2	0
Bacteria	Proteobacteria	Alphaproteobacteria	BD7-3				denovo234585	0	0	0	0	0	0	0	0	3	0
Bacteria	Proteobacteria	Alphaproteobacteria	Rhodospirillales				denovo235359	0	1	0	2	0	0	0	0	0	0
Bacteria	Proteobacteria	Gammaproteobacteria	Alteromonadales	Alteromonadaceae	Glaciecola		denovo235422	0	2	1	0	0	0	0	0	0	0
Bacteria	Planctomycetes	Planctomycetia	Pirellulales	Pirellulaceae			denovo235552	0	0	0	0	0	0	3	0	0	0
Bacteria	Proteobacteria	Alphaproteobacteria					denovo235574	0	0	0	0	0	1	0	2	0	0
Bacteria	Planctomycetes	Planctomycetia	Pirellulales	Pirellulaceae			denovo236148	3	0	0	0	0	0	0	0	0	0
Bacteria	Proteobacteria	Deltaproteobacteria	Bdellovibrionales	Bacteriovoracaceae			denovo236746	0	0	0	1	0	0	0	1	0	1
Bacteria	Proteobacteria	Alphaproteobacteria	Rhodobacterales	Rhodobacteraceae			denovo236893	0	0	1	0	0	0	0	2	0	0
Bacteria	Bacteroidetes	Flavobacteriia	Flavobacteriales	Flavobacteriaceae			denovo236976	0	1	2	0	0	0	0	0	0	0
Bacteria	Bacteroidetes	Flavobacteriia	Flavobacteriales	Flavobacteriaceae			denovo237236	1	2	0	0	0	0	0	0	0	0
Bacteria	Bacteroidetes	Flavobacteriia	Flavobacteriales	Flavobacteriaceae			denovo237734	0	0	1	0	2	0	0	0	0	0
Bacteria	Planctomycetes	Phycisphaerae	Phycisphaerales	Phycisphaeraceae			denovo237873	1	0	1	0	1	0	0	0	0	0
Bacteria	Bacteroidetes	Flavobacteriia	Flavobacteriales	Flavobacteriaceae			denovo237946	0	1	2	0	0	0	0	0	0	0
Bacteria	Planctomycetes	Phycisphaerae	Phycisphaerales	Phycisphaeraceae			denovo237997	1	0	0	0	1	0	0	0	0	1
Bacteria	Planctomycetes	Planctomycetia	Pirellulales	Pirellulaceae			denovo238767	2	0	0	0	0	0	1	0	0	0
Bacteria	Proteobacteria	Gammaproteobacteria	Thiohalorhabdales				denovo238796	0	0	1	2	0	0	0	0	0	0
Bacteria	Proteobacteria	Alphaproteobacteria	Rhodobacterales	Rhodobacteraceae			denovo238873	0	0	0	0	0	1	0	0	2	0
Bacteria	Bacteroidetes	Flavobacteriia	Flavobacteriales	Flavobacteriaceae			denovo238998	0	0	3	0	0	0	0	0	0	0
Bacteria	Proteobacteria	Alphaproteobacteria					denovo239043	0	1	0	0	1	0	1	0	0	0
Bacteria	Proteobacteria	Alphaproteobacteria	Rhodobacterales	Rhodobacteraceae			denovo239077	0	0	0	0	0	1	1	1	0	0
Bacteria	Proteobacteria	Alphaproteobacteria	Rhodospirillales	Rhodospirillaceae			denovo239102	0	3	0	0	0	0	0	0	0	0
Bacteria	Proteobacteria	Alphaproteobacteria	Rhizobiales	Hyphomicrobiaceae			denovo239594	0	0	0	0	0	3	0	0	0	0
Bacteria	Bacteroidetes	Flavobacteriia	Flavobacteriales	Flavobacteriaceae			denovo239848	0	1	1	1	0	0	0	0	0	0
Bacteria	Proteobacteria	Deltaproteobacteria	Bdellovibrionales	Bdellovibrionaceae	Bdellovibrio		denovo240358	0	0	0	0	0	0	1	0	0	2
Bacteria	Bacteroidetes	Flavobacteriia	Flavobacteriales	Cryomorphaceae			denovo240409	0	0	0	0	1	0	0	0	0	2
Bacteria	Proteobacteria	TA18	PHOS-HD29				denovo240447	0	0	0	3	0	0	0	0	0	0
Bacteria	Proteobacteria	Alphaproteobacteria	Rhodobacterales	Rhodobacteraceae			denovo240559	0	0	0	0	3	0	0	0	0	0
Bacteria	Planctomycetes	Planctomycetia	Pirellulales	Pirellulaceae			denovo240720	0	3	0	0	0	0	0	0	0	0
Bacteria	Proteobacteria	Alphaproteobacteria	Rhizobiales				denovo240989	0	2	1	0	0	0	0	0	0	0
Bacteria	Proteobacteria	Gammaproteobacteria	HTCC2188	HTCC2089			denovo241101	3	0	0	0	0	0	0	0	0	0
Bacteria	Proteobacteria	Deltaproteobacteria	Myxococcales				denovo241682	0	0	0	3	0	0	0	0	0	0
Bacteria	Bacteroidetes	Flavobacteriia	Flavobacteriales	Flavobacteriaceae			denovo241801	1	2	0	0	0	0	0	0	0	0
Bacteria	Proteobacteria	Alphaproteobacteria	Rhodobacterales	Rhodobacteraceae			denovo241994	0	0	0	0	0	0	0	0	0	3
Bacteria	Bacteroidetes	Cytophagia	Cytophagales	Flammeovirgaceae			denovo242087	0	0	0	0	0	0	0	2	0	1
Bacteria	Proteobacteria	Alphaproteobacteria	Rhodobacterales	Rhodobacteraceae			denovo242681	0	0	0	0	2	0	0	0	0	1
Bacteria	Proteobacteria	Alphaproteobacteria	Sphingomonadales	Sphingomonadaceae			denovo243591	0	0	0	0	0	1	0	1	0	1
Bacteria	Proteobacteria	Alphaproteobacteria	Rhizobiales	Phyllobacteriaceae			denovo243730	0	0	0	0	3	0	0	0	0	0
Bacteria	Planctomycetes	Planctomycetia	Pirellulales	Pirellulaceae			denovo243933	3	0	0	0	0	0	0	0	0	0
Bacteria	Proteobacteria	Gammaproteobacteria					denovo244161	0	0	0	3	0	0	0	0	0	0
Bacteria	Proteobacteria	Alphaproteobacteria	Kiloniellales				denovo244221	0	0	0	0	0	0	0	1	0	2
Bacteria	Proteobacteria	Alphaproteobacteria	Rhodobacterales	Rhodobacteraceae			denovo244308	0	0	3	0	0	0	0	0	0	0
Bacteria	Bacteroidetes	[Saprospirae]	[Saprospirales]	Saprospiraceae			denovo244357	3	0	0	0	0	0	0	0	0	0
Bacteria	Proteobacteria	Alphaproteobacteria	BD7-3				denovo244369	0	0	0	0	0	0	0	0	3	0
Bacteria	Bacteroidetes	Flavobacteriia	Flavobacteriales	Flavobacteriaceae	Muricauda		denovo244429	0	0	2	0	1	0	0	0	0	0
Bacteria	Bacteroidetes	Flavobacteriia	Flavobacteriales	Flavobacteriaceae			denovo244453	0	0	2	0	0	0	1	0	0	0
Bacteria	Bacteroidetes	[Saprospirae]	[Saprospirales]	Saprospiraceae			denovo244606	0	0	0	0	3	0	0	0	0	0
Bacteria	Verrucomicrobia	[Methylacidiphilae]	Methylacidiphilales	LD19			denovo244739	0	0	0	1	1	0	0	1	0	0
Bacteria	Verrucomicrobia	[Methylacidiphilae]	Methylacidiphilales	LD19			denovo244923	0	0	0	0	1	0	0	1	1	0
Bacteria	Proteobacteria	Gammaproteobacteria	Chromatiales				denovo245071	0	1	0	0	1	0	0	0	0	1
Bacteria	Bacteroidetes	Flavobacteriia	Flavobacteriales	Flavobacteriaceae	Tenacibaculum		denovo245096	1	0	1	1	0	0	0	0	0	0
Bacteria	Proteobacteria	Alphaproteobacteria	Rhodobacterales	Rhodobacteraceae			denovo245250	0	0	0	0	0	0	0	2	0	1
Bacteria	Proteobacteria	Deltaproteobacteria	Myxococcales	Cystobacterineae			denovo245295	0	0	3	0	0	0	0	0	0	0
Bacteria	[Thermi]	Deinococci	Deinococcales	Trueperaceae	Truepera		denovo245455	0	0	0	0	0	1	0	0	0	2
Bacteria	Bacteroidetes	Flavobacteriia	Flavobacteriales	Flavobacteriaceae			denovo245655	0	3	0	0	0	0	0	0	0	0
Bacteria	Proteobacteria	Alphaproteobacteria	Rhodobacterales	Rhodobacteraceae			denovo245725	0	0	0	1	0	0	0	1	1	0
Bacteria	Bacteroidetes	Flavobacteriia	Flavobacteriales	Flavobacteriaceae			denovo245769	0	0	0	2	0	0	0	1	0	0
Bacteria	Bacteroidetes	Cytophagia	Cytophagales	[Amoebophilaceae]	SC3-56		denovo245829	0	0	0	0	0	0	3	0	0	0
Bacteria	Planctomycetes	Phycisphaerae	Phycisphaerales	Phycisphaeraceae			denovo245967	2	0	0	0	0	0	0	0	0	1
Bacteria	Bacteroidetes	Flavobacteriia	Flavobacteriales	Flavobacteriaceae			denovo245969	2	0	1	0	0	0	0	0	0	0
Bacteria	Bacteroidetes	Flavobacteriia	Flavobacteriales	Cryomorphaceae			denovo246146	0	0	0	0	0	0	0	0	0	3
Bacteria	Proteobacteria	Alphaproteobacteria	Sphingomonadales				denovo246269	0	0	0	0	0	0	0	0	0	3
Bacteria	Bacteroidetes	Flavobacteriia	Flavobacteriales	Flavobacteriaceae	Maribacter		denovo246600	0	0	0	0	0	0	0	0	3	0
Bacteria	Bacteroidetes	Cytophagia	Cytophagales	Flammeovirgaceae			denovo247045	0	0	0	1	0	1	1	0	0	0
Bacteria	Proteobacteria	Alphaproteobacteria	Rhizobiales				denovo247230	0	0	0	1	0	1	0	0	0	1
Bacteria	Bacteroidetes	Flavobacteriia	Flavobacteriales	Flavobacteriaceae			denovo247769	0	0	0	0	0	0	1	1	0	1
Bacteria	Proteobacteria	Alphaproteobacteria	BD7-3				denovo248209	0	0	0	0	0	0	0	2	0	1
Bacteria	Proteobacteria	Alphaproteobacteria	Rhodobacterales	Rhodobacteraceae	Loktanella		denovo248280	1	0	0	0	0	0	0	0	2	0
Bacteria	Proteobacteria	Alphaproteobacteria					denovo248605	0	0	0	0	0	0	2	1	0	0
Bacteria	Planctomycetes	Planctomycetia	Pirellulales	Pirellulaceae			denovo248703	0	0	0	1	0	2	0	0	0	0
Bacteria	Proteobacteria	Alphaproteobacteria	Rhizobiales	Phyllobacteriaceae			denovo248939	0	0	0	0	0	1	1	1	0	0
Bacteria	Proteobacteria	Alphaproteobacteria	BD7-3				denovo249021	0	0	1	1	0	0	0	1	0	0
Bacteria	Proteobacteria	Alphaproteobacteria	Rhodobacterales	Hyphomonadaceae			denovo249227	0	2	0	1	0	0	0	0	0	0
Bacteria	Proteobacteria	Alphaproteobacteria	Rhodobacterales	Rhodobacteraceae			denovo249285	0	1	0	0	0	0	0	0	2	0
Bacteria	Verrucomicrobia	[Spartobacteria]	[Chthoniobacterales]	[Chthoniobacteraceae]	Candidatus Xiphinematobacter		denovo249472	0	0	0	0	0	3	0	0	0	0
Bacteria	Proteobacteria	Gammaproteobacteria	Alteromonadales	Alteromonadaceae	Glaciecola		denovo249749	0	0	0	0	0	0	0	0	3	0
Bacteria	Bacteroidetes	[Saprospirae]	[Saprospirales]	Chitinophagaceae			denovo249820	0	0	0	0	0	3	0	0	0	0
Bacteria	Bacteroidetes	Cytophagia	Cytophagales	[Amoebophilaceae]			denovo250511	0	0	3	0	0	0	0	0	0	0
Bacteria	Bacteroidetes	Flavobacteriia	Flavobacteriales	Flavobacteriaceae			denovo250725	3	0	0	0	0	0	0	0	0	0
Bacteria	Proteobacteria	Alphaproteobacteria	Sphingomonadales	Erythrobacteraceae			denovo250815	0	0	0	0	0	0	0	2	0	1
Bacteria	Planctomycetes	Planctomycetia	Pirellulales	Pirellulaceae			denovo250912	0	0	0	3	0	0	0	0	0	0
Bacteria	Proteobacteria	Alphaproteobacteria	Sphingomonadales				denovo251111	0	0	0	2	1	0	0	0	0	0
Bacteria	Planctomycetes	Planctomycetia	Pirellulales	Pirellulaceae			denovo251361	0	0	0	0	3	0	0	0	0	0
Bacteria	Proteobacteria	Alphaproteobacteria	Rhodobacterales	Hyphomonadaceae			denovo251366	0	0	0	0	0	2	0	0	1	0
Bacteria	Bacteroidetes	Flavobacteriia	Flavobacteriales	Flavobacteriaceae			denovo251454	2	0	1	0	0	0	0	0	0	0
Bacteria	Proteobacteria	Alphaproteobacteria	Rhodobacterales	Rhodobacteraceae			denovo251499	0	1	0	0	0	1	0	0	1	0
Bacteria	Proteobacteria	Alphaproteobacteria					denovo251763	0	1	1	0	0	0	0	0	0	1
Bacteria	Planctomycetes	Phycisphaerae	Phycisphaerales	Phycisphaeraceae			denovo251926	0	0	0	0	0	0	1	0	2	0
Bacteria	Proteobacteria	Alphaproteobacteria	BD7-3				denovo252123	0	0	0	0	0	0	0	0	3	0
Bacteria	Proteobacteria	Alphaproteobacteria	Rhodobacterales	Rhodobacteraceae			denovo252471	0	0	0	0	0	3	0	0	0	0
Bacteria	Planctomycetes	Planctomycetia	Pirellulales	Pirellulaceae			denovo253279	0	0	0	0	0	1	0	2	0	0
Bacteria	Proteobacteria	Alphaproteobacteria	Rhodobacterales	Rhodobacteraceae			denovo253535	0	0	0	0	0	1	0	2	0	0
Bacteria	Verrucomicrobia	[Methylacidiphilae]	Methylacidiphilales	LD19			denovo253968	1	0	0	0	1	0	1	0	0	0
Bacteria	Bacteroidetes	[Saprospirae]	[Saprospirales]	Saprospiraceae			denovo254053	0	0	0	0	0	0	3	0	0	0
Bacteria	Bacteroidetes	Flavobacteriia	Flavobacteriales	Flavobacteriaceae			denovo254072	1	0	2	0	0	0	0	0	0	0
Bacteria	Verrucomicrobia	[Methylacidiphilae]	Methylacidiphilales	LD19			denovo254118	0	0	0	0	3	0	0	0	0	0
Bacteria	Proteobacteria	Alphaproteobacteria	BD7-3				denovo254242	0	0	3	0	0	0	0	0	0	0
Bacteria	Bacteroidetes	Flavobacteriia	Flavobacteriales	Flavobacteriaceae			denovo254250	0	1	2	0	0	0	0	0	0	0
Bacteria	Bacteroidetes	Cytophagia	Cytophagales	[Amoebophilaceae]			denovo254401	1	0	2	0	0	0	0	0	0	0
Bacteria	Proteobacteria	Gammaproteobacteria	Alteromonadales	Alteromonadaceae	Candidatus Endobugula		denovo254412	1	0	1	0	0	0	0	0	0	1
Bacteria	Bacteroidetes	Flavobacteriia	Flavobacteriales	Flavobacteriaceae			denovo254477	0	0	2	0	0	0	1	0	0	0
Bacteria	Proteobacteria	TA18	CV90				denovo254785	0	0	0	0	0	1	0	0	2	0
Bacteria	Proteobacteria	Gammaproteobacteria	Thiohalorhabdales				denovo254801	0	3	0	0	0	0	0	0	0	0
Bacteria	Acidobacteria	[Chloracidobacteria]	RB41				denovo254825	0	0	0	0	0	0	0	0	0	3
Bacteria	Proteobacteria	Alphaproteobacteria	Rhizobiales	Hyphomicrobiaceae			denovo254874	0	0	0	0	0	0	1	2	0	0
Bacteria	Chloroflexi	Anaerolineae	SBR1031	A4b			denovo255205	1	0	2	0	0	0	0	0	0	0
Bacteria	Bacteroidetes	Flavobacteriia	Flavobacteriales	Flavobacteriaceae	Polaribacter		denovo255230	0	0	0	0	0	3	0	0	0	0
Bacteria	Planctomycetes	Planctomycetia	Pirellulales	Pirellulaceae			denovo255497	1	0	0	2	0	0	0	0	0	0
Bacteria	Proteobacteria	Gammaproteobacteria	Thiotrichales	Piscirickettsiaceae			denovo255613	0	0	0	0	0	0	0	0	0	3
Bacteria	Proteobacteria	Alphaproteobacteria	Rhizobiales	Phyllobacteriaceae			denovo255795	0	1	2	0	0	0	0	0	0	0
Bacteria	Bacteroidetes	Flavobacteriia	Flavobacteriales	Flavobacteriaceae			denovo255816	0	2	0	1	0	0	0	0	0	0
Bacteria	Proteobacteria	Gammaproteobacteria	Alteromonadales	OM60			denovo255874	0	0	1	0	0	0	0	0	0	2
Bacteria	Proteobacteria	Alphaproteobacteria	Rhodobacterales	Hyphomonadaceae			denovo255985	3	0	0	0	0	0	0	0	0	0
Bacteria	Proteobacteria	Gammaproteobacteria	Alteromonadales	Alteromonadaceae	Candidatus Endobugula		denovo256076	0	1	0	0	0	1	0	0	0	1
Bacteria	Bacteroidetes	Flavobacteriia	Flavobacteriales	Flavobacteriaceae	Muricauda		denovo256190	0	1	2	0	0	0	0	0	0	0
Bacteria	Proteobacteria	Gammaproteobacteria					denovo256247	1	0	0	0	0	0	0	0	0	2
Bacteria	Proteobacteria	Alphaproteobacteria	Rhodobacterales	Rhodobacteraceae			denovo256489	0	0	0	1	0	0	0	0	2	0
Bacteria	Planctomycetes	Planctomycetia	Pirellulales	Pirellulaceae			denovo256586	1	0	0	2	0	0	0	0	0	0
Bacteria	Chloroflexi	Anaerolineae	Caldilineales	Caldilineaceae			denovo256829	0	0	0	0	0	0	1	0	0	2
Bacteria	Planctomycetes	Planctomycetia	Pirellulales	Pirellulaceae			denovo256972	0	0	1	0	1	0	1	0	0	0
Bacteria	Proteobacteria	Alphaproteobacteria	Rhodobacterales	Rhodobacteraceae			denovo257067	0	1	1	0	1	0	0	0	0	0
Bacteria	Proteobacteria	Alphaproteobacteria	Rhodobacterales	Hyphomonadaceae	Hyphomonas		denovo257384	0	1	0	0	0	0	1	1	0	0
Bacteria	Bacteroidetes	[Saprospirae]	[Saprospirales]	Saprospiraceae			denovo257469	0	0	0	0	0	0	3	0	0	0
Bacteria	Proteobacteria	Gammaproteobacteria					denovo257554	0	0	0	0	3	0	0	0	0	0
Bacteria	Proteobacteria	Gammaproteobacteria					denovo257626	3	0	0	0	0	0	0	0	0	0
Bacteria	Bacteroidetes	Flavobacteriia	Flavobacteriales	Flavobacteriaceae			denovo257653	0	0	3	0	0	0	0	0	0	0
Bacteria	Proteobacteria	TA18	PHOS-HD29				denovo257751	0	3	0	0	0	0	0	0	0	0
Bacteria	Bacteroidetes	[Saprospirae]	[Saprospirales]	Saprospiraceae			denovo257887	0	0	0	0	0	0	0	3	0	0
Bacteria	Proteobacteria	Alphaproteobacteria	Rhizobiales	Phyllobacteriaceae			denovo257908	0	0	0	0	0	0	1	1	0	1
Bacteria	Proteobacteria	Alphaproteobacteria	Rhodobacterales	Rhodobacteraceae			denovo258407	0	0	0	1	0	0	0	1	0	1
Bacteria	Verrucomicrobia	[Methylacidiphilae]	Methylacidiphilales	LD19			denovo258673	1	0	1	0	1	0	0	0	0	0
Bacteria	Bacteroidetes	Flavobacteriia	Flavobacteriales	Flavobacteriaceae			denovo258768	0	0	1	0	0	0	0	0	0	2
Bacteria	Verrucomicrobia	[Methylacidiphilae]	Methylacidiphilales	LD19			denovo258888	3	0	0	0	0	0	0	0	0	0
Bacteria	Proteobacteria	Alphaproteobacteria					denovo258893	0	0	2	0	1	0	0	0	0	0
Bacteria	Bacteroidetes	[Saprospirae]	[Saprospirales]	Saprospiraceae	Rubidimonas	crustatorum	denovo259049	0	0	1	0	0	2	0	0	0	0
Bacteria	Bacteroidetes	Flavobacteriia	Flavobacteriales	Flavobacteriaceae	Croceitalea		denovo259369	0	0	1	1	1	0	0	0	0	0
Bacteria	Planctomycetes	OM190	CL500-15				denovo259549	1	0	0	2	0	0	0	0	0	0
Bacteria	Bacteroidetes	Flavobacteriia	Flavobacteriales	Flavobacteriaceae			denovo259765	0	0	0	3	0	0	0	0	0	0
Bacteria	Proteobacteria	Alphaproteobacteria	Rhodospirillales				denovo260130	0	0	0	1	2	0	0	0	0	0
Bacteria	Planctomycetes	OM190	CL500-15				denovo260186	0	0	0	0	0	0	0	0	0	3
Bacteria	Bacteroidetes	Flavobacteriia	Flavobacteriales				denovo260352	0	0	0	0	0	1	1	0	1	0
Bacteria	Planctomycetes	Planctomycetia	Pirellulales	Pirellulaceae			denovo260365	1	2	0	0	0	0	0	0	0	0
Bacteria	Proteobacteria	Gammaproteobacteria	Alteromonadales	Alteromonadaceae			denovo260533	0	1	0	1	0	0	0	1	0	0
Bacteria	Bacteroidetes	Flavobacteriia	Flavobacteriales	Flavobacteriaceae			denovo260563	0	1	0	0	0	0	2	0	0	0
Bacteria	Proteobacteria	Alphaproteobacteria	Rhodobacterales	Rhodobacteraceae			denovo260590	0	0	0	0	0	1	2	0	0	0
Bacteria	Bacteroidetes	Flavobacteriia	Flavobacteriales	Flavobacteriaceae			denovo260594	0	0	0	1	0	0	0	1	0	1
Bacteria	Proteobacteria	Deltaproteobacteria	Bdellovibrionales	Bdellovibrionaceae	Bdellovibrio		denovo260936	0	1	0	0	0	0	0	0	0	2
Bacteria	Proteobacteria	Alphaproteobacteria	Rhizobiales				denovo261404	0	1	1	0	0	0	0	1	0	0
Bacteria	Planctomycetes	C6	d113				denovo261742	0	0	0	0	0	0	3	0	0	0
Bacteria	Proteobacteria	Alphaproteobacteria	Rhodospirillales				denovo261761	1	2	0	0	0	0	0	0	0	0
Bacteria	Proteobacteria	Alphaproteobacteria	Rhodobacterales	Rhodobacteraceae			denovo261879	0	0	0	0	0	2	0	0	0	1
Bacteria	Proteobacteria	Alphaproteobacteria	Rhodobacterales	Rhodobacteraceae			denovo262662	0	0	0	0	0	0	1	2	0	0
Bacteria	Proteobacteria	Alphaproteobacteria	BD7-3				denovo262758	0	3	0	0	0	0	0	0	0	0
Bacteria	Bacteroidetes	Flavobacteriia	Flavobacteriales	Flavobacteriaceae			denovo262911	0	0	0	0	0	0	3	0	0	0
Bacteria	Caldithrix	Caldithrixae	Caldithrixales	BA059			denovo263531	0	0	0	0	0	0	3	0	0	0
Bacteria	Bacteroidetes	Flavobacteriia	Flavobacteriales	Flavobacteriaceae			denovo263575	0	0	1	0	0	0	2	0	0	0
Bacteria	Planctomycetes	OM190	agg27				denovo263617	0	0	0	0	0	0	0	0	0	3
Bacteria	Bacteroidetes	Cytophagia	Cytophagales	[Amoebophilaceae]	Ucs1325		denovo263620	0	0	0	0	0	0	0	3	0	0
Bacteria	Bacteroidetes	Cytophagia	Cytophagales	Flammeovirgaceae			denovo263650	0	0	0	2	0	0	1	0	0	0
Bacteria	Proteobacteria	Gammaproteobacteria					denovo264107	0	0	0	0	0	0	0	0	0	3
Bacteria	Bacteroidetes	[Saprospirae]	[Saprospirales]	Saprospiraceae			denovo264204	0	0	0	0	0	0	0	0	3	0
Bacteria	ZB3	BS119					denovo264377	0	3	0	0	0	0	0	0	0	0
Bacteria	Proteobacteria	Gammaproteobacteria	HTCC2188	HTCC2089			denovo264505	0	0	1	0	0	0	2	0	0	0
Bacteria	Planctomycetes	Phycisphaerae	Phycisphaerales	Phycisphaeraceae			denovo264773	0	0	0	0	3	0	0	0	0	0
Bacteria	Bacteroidetes	Cytophagia	Cytophagales	Flammeovirgaceae			denovo264854	0	0	0	0	0	0	0	3	0	0
Bacteria	Proteobacteria	Deltaproteobacteria	NB1-j	JTB38			denovo264984	0	0	0	2	1	0	0	0	0	0
Bacteria	Bacteroidetes	Flavobacteriia	Flavobacteriales	Flavobacteriaceae			denovo265030	0	0	2	0	1	0	0	0	0	0
Bacteria	Proteobacteria	Alphaproteobacteria	Rhodobacterales	Rhodobacteraceae			denovo265104	0	1	1	0	0	0	0	1	0	0
Bacteria	Proteobacteria	Gammaproteobacteria	Alteromonadales				denovo265331	0	0	0	0	0	0	0	0	0	3
Bacteria	Proteobacteria	Alphaproteobacteria	BD7-3				denovo265612	0	0	2	0	0	0	0	1	0	0
Bacteria	Proteobacteria	Alphaproteobacteria	Rhodobacterales	Rhodobacteraceae			denovo265966	0	0	0	0	0	1	0	2	0	0
Bacteria	Bacteroidetes	Sphingobacteriia	Sphingobacteriales	NS11-12			denovo266375	0	0	0	0	1	0	0	0	2	0
Bacteria	Proteobacteria	Gammaproteobacteria	Chromatiales				denovo266390	0	0	0	0	0	0	0	2	0	1
Bacteria	Proteobacteria	Alphaproteobacteria	Rhizobiales	Hyphomicrobiaceae			denovo266423	0	3	0	0	0	0	0	0	0	0
Bacteria	Bacteroidetes	Cytophagia	Cytophagales	[Amoebophilaceae]			denovo266468	0	0	3	0	0	0	0	0	0	0
Bacteria	Proteobacteria	Alphaproteobacteria	Rhodobacterales	Rhodobacteraceae			denovo266695	0	0	0	0	2	0	0	1	0	0
Bacteria	Bacteroidetes	Cytophagia	Cytophagales	Flammeovirgaceae			denovo266766	0	2	0	1	0	0	0	0	0	0
Bacteria	Planctomycetes	Planctomycetia	Pirellulales	Pirellulaceae			denovo266787	3	0	0	0	0	0	0	0	0	0
Bacteria	Proteobacteria	Alphaproteobacteria	Rhodobacterales	Hyphomonadaceae			denovo266803	0	0	0	0	1	1	0	1	0	0
Bacteria	Bacteroidetes	Flavobacteriia	Flavobacteriales	Flavobacteriaceae			denovo266819	0	0	0	0	0	0	1	2	0	0
Bacteria	Bacteroidetes	Flavobacteriia	Flavobacteriales	Flavobacteriaceae			denovo266894	0	0	0	3	0	0	0	0	0	0
Bacteria	Bacteroidetes	Flavobacteriia	Flavobacteriales	Flavobacteriaceae			denovo266936	0	0	0	0	0	0	3	0	0	0
Bacteria	Proteobacteria	Alphaproteobacteria	Rhodobacterales	Hyphomonadaceae			denovo267101	0	0	0	3	0	0	0	0	0	0
Bacteria	Proteobacteria	Alphaproteobacteria					denovo267489	0	0	0	0	0	0	0	1	1	1
Bacteria	Planctomycetes	Phycisphaerae	Phycisphaerales	Phycisphaeraceae			denovo267621	1	0	0	2	0	0	0	0	0	0
Bacteria	Bacteroidetes	Cytophagia	Cytophagales	[Amoebophilaceae]	SC3-56		denovo267905	0	0	0	3	0	0	0	0	0	0
Bacteria	Proteobacteria	Alphaproteobacteria	Rhodobacterales	Hyphomonadaceae			denovo268170	0	0	1	0	0	1	0	1	0	0
Bacteria	Planctomycetes	OM190	agg27				denovo268367	0	3	0	0	0	0	0	0	0	0
Bacteria	Proteobacteria	Alphaproteobacteria	BD7-3				denovo268377	0	1	0	2	0	0	0	0	0	0
Bacteria	Proteobacteria	Gammaproteobacteria	Alteromonadales	OM60			denovo268898	0	0	0	0	0	0	0	0	3	0
Bacteria	Bacteroidetes	Flavobacteriia	Flavobacteriales	Flavobacteriaceae			denovo269078	2	1	0	0	0	0	0	0	0	0
Bacteria	Planctomycetes	Planctomycetia	Pirellulales	Pirellulaceae			denovo269746	0	0	1	0	2	0	0	0	0	0
Bacteria	Proteobacteria	Alphaproteobacteria	Rhizobiales	Phyllobacteriaceae			denovo269898	0	0	1	1	0	0	0	1	0	0
Bacteria	Proteobacteria	Alphaproteobacteria	Rhodobacterales	Rhodobacteraceae			denovo269936	0	0	0	0	0	3	0	0	0	0
Bacteria	Proteobacteria	Gammaproteobacteria					denovo269989	0	0	0	3	0	0	0	0	0	0
Bacteria	Proteobacteria	Alphaproteobacteria	BD7-3				denovo270181	0	0	0	0	0	0	0	3	0	0
Bacteria	Bacteroidetes	Flavobacteriia	Flavobacteriales	Flavobacteriaceae			denovo270189	1	0	2	0	0	0	0	0	0	0
Bacteria	Bacteroidetes	Flavobacteriia	Flavobacteriales	Flavobacteriaceae			denovo270254	0	0	0	0	0	0	0	3	0	0
Bacteria	Proteobacteria	Alphaproteobacteria	Rhodobacterales	Rhodobacteraceae	Rhodobacter	sphaeroides	denovo270353	0	0	0	0	0	0	0	1	1	1
Bacteria	Proteobacteria	Gammaproteobacteria	Thiotrichales	Piscirickettsiaceae			denovo270400	0	0	3	0	0	0	0	0	0	0
Bacteria	Proteobacteria	Alphaproteobacteria	Rhodobacterales	Rhodobacteraceae			denovo270438	0	0	0	0	3	0	0	0	0	0
Bacteria	Bacteroidetes	Cytophagia	Cytophagales	[Amoebophilaceae]			denovo270698	0	0	0	0	0	3	0	0	0	0
Bacteria	Planctomycetes	Phycisphaerae	Phycisphaerales				denovo270813	3	0	0	0	0	0	0	0	0	0
Bacteria	Proteobacteria	Alphaproteobacteria	Rhodobacterales	Rhodobacteraceae			denovo271149	0	0	0	0	0	2	0	1	0	0
Bacteria	Bacteroidetes	[Saprospirae]	[Saprospirales]	Saprospiraceae			denovo271313	0	0	0	0	0	0	0	0	3	0
Bacteria	Proteobacteria	Alphaproteobacteria	Rhodobacterales	Rhodobacteraceae			denovo271619	1	0	2	0	0	0	0	0	0	0
Bacteria	Proteobacteria	Alphaproteobacteria	BD7-3				denovo271623	0	0	0	0	0	0	0	0	0	3
Bacteria	Bacteroidetes	Flavobacteriia	Flavobacteriales	Flavobacteriaceae	Muricauda		denovo271754	0	2	1	0	0	0	0	0	0	0
Bacteria	Planctomycetes	OM190	agg27				denovo271853	0	3	0	0	0	0	0	0	0	0
Bacteria	Proteobacteria	Alphaproteobacteria	Rhodospirillales	Rhodospirillaceae	Magnetospirillum		denovo272611	0	0	0	0	0	0	3	0	0	0
Bacteria	Proteobacteria	Alphaproteobacteria	Rhodobacterales	Rhodobacteraceae			denovo272861	0	0	0	0	0	0	3	0	0	0
Bacteria	Bacteroidetes	Flavobacteriia	Flavobacteriales	Flavobacteriaceae			denovo273033	3	0	0	0	0	0	0	0	0	0
Bacteria	Proteobacteria	Deltaproteobacteria	Bdellovibrionales	Bdellovibrionaceae	Bdellovibrio		denovo273238	0	0	0	0	2	0	0	1	0	0
Bacteria	Bacteroidetes	[Saprospirae]	[Saprospirales]	Saprospiraceae	Lewinella		denovo273277	3	0	0	0	0	0	0	0	0	0
Bacteria	Bacteroidetes	[Saprospirae]	[Saprospirales]	Saprospiraceae			denovo273839	0	0	0	0	0	0	0	1	2	0
Bacteria	Bacteroidetes	Cytophagia	Cytophagales	Flammeovirgaceae			denovo274012	0	1	0	0	0	2	0	0	0	0
Bacteria	Bacteroidetes	Flavobacteriia	Flavobacteriales	Flavobacteriaceae			denovo274268	0	0	0	0	0	0	0	0	0	3
Bacteria	Bacteroidetes	[Saprospirae]	[Saprospirales]	Saprospiraceae			denovo274345	0	0	0	0	0	0	0	2	0	1
Bacteria	Proteobacteria	Gammaproteobacteria					denovo274441	0	0	0	2	0	0	0	0	0	1
Bacteria	Planctomycetes	Planctomycetia	Pirellulales	Pirellulaceae			denovo274606	0	0	0	1	2	0	0	0	0	0
Bacteria	Bacteroidetes	Cytophagia	Cytophagales	Flammeovirgaceae			denovo390	0	0	0	0	0	1	0	3	0	0
Bacteria	Proteobacteria	Deltaproteobacteria	Syntrophobacterales	Syntrophobacteraceae			denovo657	0	0	0	0	3	0	0	0	0	1
Bacteria	Bacteroidetes	Cytophagia	Cytophagales	Flammeovirgaceae			denovo671	1	1	1	0	0	0	1	0	0	0
Bacteria	Planctomycetes	OM190	CL500-15				denovo1207	0	0	0	4	0	0	0	0	0	0
Bacteria	Planctomycetes	Planctomycetia	Pirellulales	Pirellulaceae			denovo1267	1	0	0	0	0	0	3	0	0	0
Bacteria	Proteobacteria	Alphaproteobacteria					denovo1868	1	2	0	1	0	0	0	0	0	0
Bacteria	Proteobacteria	Alphaproteobacteria					denovo1885	0	0	0	0	0	0	0	1	3	0
Bacteria	Bacteroidetes	Flavobacteriia	Flavobacteriales	Flavobacteriaceae			denovo2172	0	2	1	1	0	0	0	0	0	0
Bacteria	Proteobacteria	Alphaproteobacteria					denovo2657	0	0	3	0	0	0	0	0	0	1
Bacteria	Proteobacteria	Alphaproteobacteria	Rhodobacterales	Rhodobacteraceae			denovo2728	0	0	0	0	0	3	1	0	0	0
Bacteria	Planctomycetes	Planctomycetia	Pirellulales	Pirellulaceae			denovo2737	0	0	0	0	1	3	0	0	0	0
Bacteria	Bacteroidetes	Flavobacteriia	Flavobacteriales	Flavobacteriaceae	Aquimarina		denovo2762	0	0	0	0	0	0	3	0	0	1
Bacteria	Bacteroidetes	[Saprospirae]	[Saprospirales]	Saprospiraceae			denovo3423	0	0	0	4	0	0	0	0	0	0
Bacteria	Proteobacteria	Gammaproteobacteria	Alteromonadales	Alteromonadaceae			denovo3621	0	0	0	0	0	4	0	0	0	0
Bacteria	Proteobacteria	Deltaproteobacteria	Myxococcales	Nannocystaceae	Plesiocystis		denovo3925	0	0	0	0	0	4	0	0	0	0
Bacteria	Bacteroidetes	BME43					denovo4429	0	0	2	0	1	0	0	1	0	0
Bacteria	Planctomycetes	Planctomycetia	Pirellulales	Pirellulaceae			denovo4592	0	0	0	0	0	0	0	2	0	2
Bacteria	Proteobacteria	Alphaproteobacteria					denovo5358	0	0	0	0	0	1	1	1	1	0
Bacteria	Proteobacteria	Alphaproteobacteria	Rhodobacterales	Rhodobacteraceae			denovo5613	0	0	0	0	1	0	0	3	0	0
Bacteria	Proteobacteria	Gammaproteobacteria	Thiohalorhabdales				denovo6064	0	3	0	1	0	0	0	0	0	0
Bacteria	Planctomycetes	Planctomycetia	Pirellulales	Pirellulaceae			denovo6357	1	1	0	0	1	0	0	0	0	1
Bacteria	Bacteroidetes	Flavobacteriia	Flavobacteriales				denovo6625	0	0	0	0	0	4	0	0	0	0
Bacteria	Planctomycetes	Planctomycetia	Pirellulales	Pirellulaceae			denovo6755	3	1	0	0	0	0	0	0	0	0
Bacteria	Bacteroidetes	Flavobacteriia	Flavobacteriales	Flavobacteriaceae			denovo6814	1	2	0	0	1	0	0	0	0	0
Bacteria	Bacteroidetes	Flavobacteriia	Flavobacteriales	Flavobacteriaceae			denovo7689	1	0	2	1	0	0	0	0	0	0
Bacteria	Bacteroidetes	Flavobacteriia	Flavobacteriales	Flavobacteriaceae			denovo8404	0	1	0	0	3	0	0	0	0	0
Bacteria	Planctomycetes	Planctomycetia	Pirellulales	Pirellulaceae			denovo8476	0	1	0	2	1	0	0	0	0	0
Bacteria	Proteobacteria	Alphaproteobacteria	BD7-3				denovo8728	0	0	2	0	0	0	0	2	0	0
Bacteria	Bacteroidetes	[Saprospirae]	[Saprospirales]	Saprospiraceae			denovo9538	4	0	0	0	0	0	0	0	0	0
Bacteria	Proteobacteria	Gammaproteobacteria	Legionellales	Coxiellaceae			denovo9665	0	0	0	0	0	0	0	4	0	0
Bacteria	Proteobacteria	Gammaproteobacteria	HTCC2188	HTCC2089			denovo10510	0	1	0	0	0	1	0	1	1	0
Bacteria	Bacteroidetes	Flavobacteriia	Flavobacteriales	Flavobacteriaceae			denovo10598	0	0	0	0	0	2	2	0	0	0
Bacteria	Proteobacteria	Alphaproteobacteria	Rhizobiales	Phyllobacteriaceae			denovo10851	1	1	0	0	0	0	0	2	0	0
Bacteria	Bacteroidetes	[Saprospirae]	[Saprospirales]	Saprospiraceae			denovo10943	0	0	0	0	0	0	0	0	3	1
Bacteria	Proteobacteria	Alphaproteobacteria	Rhodobacterales	Rhodobacteraceae			denovo11204	0	0	0	0	0	4	0	0	0	0
Bacteria	Proteobacteria	Alphaproteobacteria	Rhizobiales	Hyphomicrobiaceae			denovo11957	1	1	0	1	0	0	0	0	0	1
Bacteria	Bacteroidetes	Flavobacteriia	Flavobacteriales	Flavobacteriaceae			denovo12211	0	0	0	0	0	0	0	0	1	3
Bacteria	Bacteroidetes	Flavobacteriia	Flavobacteriales	Flavobacteriaceae			denovo12586	0	0	0	0	0	0	0	0	0	4
Bacteria	Planctomycetes	Planctomycetia	Planctomycetales	Planctomycetaceae	Planctomyces		denovo13881	0	2	0	0	0	0	0	0	1	1
Bacteria	Planctomycetes	OM190	agg27				denovo14185	0	0	0	0	0	0	0	0	0	4
Bacteria	Proteobacteria	Alphaproteobacteria	Kordiimonadales				denovo14262	0	0	0	0	0	0	2	0	1	1
Bacteria	Proteobacteria	Alphaproteobacteria	Rhodobacterales	Rhodobacteraceae			denovo14362	0	0	0	0	0	1	1	1	0	1
Bacteria	Planctomycetes	Planctomycetia	Pirellulales	Pirellulaceae			denovo14373	0	1	0	0	3	0	0	0	0	0
Bacteria	Bacteroidetes	[Saprospirae]	[Saprospirales]	Saprospiraceae			denovo15198	0	0	0	0	0	4	0	0	0	0
Bacteria	Proteobacteria	Gammaproteobacteria	Thiohalorhabdales				denovo15245	0	4	0	0	0	0	0	0	0	0
Bacteria	Bacteroidetes	Cytophagia	Cytophagales	[Amoebophilaceae]			denovo15343	0	0	4	0	0	0	0	0	0	0
Bacteria	Verrucomicrobia	Verrucomicrobiae	Verrucomicrobiales	Verrucomicrobiaceae	Verrucomicrobium		denovo15796	1	1	0	0	0	0	1	0	0	1
Bacteria	Bacteroidetes	Cytophagia	Cytophagales	[Amoebophilaceae]	SC3-56		denovo16039	0	0	0	0	0	0	1	1	2	0
Bacteria	Proteobacteria	Alphaproteobacteria	BD7-3				denovo16288	4	0	0	0	0	0	0	0	0	0
Bacteria	Proteobacteria	Alphaproteobacteria	Sphingomonadales	Erythrobacteraceae			denovo16440	1	0	0	0	0	3	0	0	0	0
Bacteria	Proteobacteria	Alphaproteobacteria	Rhodobacterales	Rhodobacteraceae			denovo16821	0	0	0	0	0	2	0	0	1	1
Bacteria	Proteobacteria	Alphaproteobacteria	BD7-3				denovo17045	0	0	0	0	4	0	0	0	0	0
Bacteria	Planctomycetes	Planctomycetia	Pirellulales	Pirellulaceae			denovo17436	0	0	0	0	1	0	0	0	0	3
Bacteria	Proteobacteria	Alphaproteobacteria	BD7-3				denovo17795	0	0	0	0	0	4	0	0	0	0
Bacteria	Bacteroidetes	Flavobacteriia	Flavobacteriales	Flavobacteriaceae			denovo18072	2	0	0	0	0	0	1	1	0	0
Bacteria	Planctomycetes	Planctomycetia	Pirellulales	Pirellulaceae			denovo18834	2	0	0	0	2	0	0	0	0	0
Bacteria	Bacteroidetes	Flavobacteriia	Flavobacteriales	Flavobacteriaceae			denovo18894	0	0	0	0	1	0	2	1	0	0
Bacteria	Proteobacteria	Alphaproteobacteria	Rhodobacterales	Hyphomonadaceae			denovo19156	0	3	0	0	0	1	0	0	0	0
Bacteria	Bacteroidetes	Cytophagia	Cytophagales	[Amoebophilaceae]	SC3-56		denovo19682	0	0	0	0	0	3	0	0	0	1
Bacteria	Proteobacteria	Gammaproteobacteria	Alteromonadales	OM60			denovo19831	0	0	2	0	0	0	0	2	0	0
Bacteria	Proteobacteria	Alphaproteobacteria	Rhodobacterales	Rhodobacteraceae			denovo20194	0	0	0	0	0	3	0	1	0	0
Bacteria	Bacteroidetes	Flavobacteriia	Flavobacteriales	Flavobacteriaceae			denovo20422	0	0	0	0	1	2	0	0	0	1
Bacteria	Proteobacteria	Deltaproteobacteria	Bdellovibrionales	Bacteriovoracaceae			denovo20468	0	3	1	0	0	0	0	0	0	0
Bacteria	Proteobacteria	Alphaproteobacteria	Rhodobacterales	Rhodobacteraceae			denovo20522	0	1	0	0	0	2	1	0	0	0
Bacteria	Bacteroidetes	Flavobacteriia	Flavobacteriales	Flavobacteriaceae			denovo20680	0	0	0	0	1	1	0	2	0	0
Bacteria	Bacteroidetes	Flavobacteriia	Flavobacteriales	Flavobacteriaceae	Sediminicola		denovo21214	0	0	0	0	0	2	2	0	0	0
Bacteria	Verrucomicrobia	[Methylacidiphilae]	Methylacidiphilales	LD19			denovo21333	4	0	0	0	0	0	0	0	0	0
Bacteria	Planctomycetes	OM190	agg27				denovo21346	4	0	0	0	0	0	0	0	0	0
Bacteria	Proteobacteria	Alphaproteobacteria	Rhodobacterales	Rhodobacteraceae			denovo21369	0	0	0	1	0	1	0	1	0	1
Bacteria	Planctomycetes	Phycisphaerae	Phycisphaerales	Phycisphaeraceae			denovo22015	0	0	4	0	0	0	0	0	0	0
Bacteria	Bacteroidetes	Cytophagia	Cytophagales	[Amoebophilaceae]	SC3-56		denovo22351	3	0	0	0	0	0	0	0	0	1
Bacteria	Bacteroidetes	Flavobacteriia	Flavobacteriales	Flavobacteriaceae			denovo22432	0	0	0	0	0	0	0	4	0	0
Bacteria	Bacteroidetes	Flavobacteriia	Flavobacteriales	Cryomorphaceae	Crocinitomix		denovo23663	0	0	0	0	0	3	0	1	0	0
Bacteria	Planctomycetes	Planctomycetia	Pirellulales	Pirellulaceae			denovo23698	0	1	0	0	3	0	0	0	0	0
Bacteria	Proteobacteria	Alphaproteobacteria	Rhodobacterales	Rhodobacteraceae	Loktanella		denovo23983	3	0	0	0	0	0	0	0	1	0
Bacteria	Proteobacteria	Deltaproteobacteria	Bdellovibrionales	Bdellovibrionaceae	Bdellovibrio		denovo24258	0	0	0	4	0	0	0	0	0	0
Bacteria	Verrucomicrobia	Opitutae	Puniceicoccales	Puniceicoccaceae	Coraliomargarita		denovo24476	0	0	0	0	0	0	0	0	4	0
Bacteria	Bacteroidetes	Flavobacteriia	Flavobacteriales	Cryomorphaceae	Crocinitomix		denovo25725	0	0	0	0	0	0	0	0	0	4
Bacteria	Bacteroidetes	Flavobacteriia	Flavobacteriales	Flavobacteriaceae			denovo26883	0	0	0	0	0	0	0	0	4	0
Bacteria	Proteobacteria	Alphaproteobacteria					denovo27007	0	0	0	0	0	0	0	0	1	3
Bacteria	Proteobacteria	Gammaproteobacteria	Thiohalorhabdales				denovo27093	4	0	0	0	0	0	0	0	0	0
Bacteria	Planctomycetes	Planctomycetia	Pirellulales	Pirellulaceae			denovo27629	2	0	0	0	2	0	0	0	0	0
Bacteria	Proteobacteria	Alphaproteobacteria	Rhodobacterales	Rhodobacteraceae			denovo27853	0	0	0	0	0	0	4	0	0	0
Bacteria	Bacteroidetes	Flavobacteriia	Flavobacteriales	Flavobacteriaceae			denovo28311	0	1	3	0	0	0	0	0	0	0
Bacteria	Proteobacteria	Gammaproteobacteria	Alteromonadales	OM60			denovo28522	0	0	0	0	0	1	1	0	1	1
Bacteria	Proteobacteria	Gammaproteobacteria					denovo29017	0	0	1	1	0	0	1	0	0	1
Bacteria	Bacteroidetes	Flavobacteriia	Flavobacteriales	Flavobacteriaceae			denovo29500	0	0	0	0	0	1	3	0	0	0
Bacteria	Chloroflexi	Anaerolineae	Caldilineales	Caldilineaceae			denovo29603	0	0	2	0	0	0	1	0	0	1
Bacteria	Proteobacteria	Alphaproteobacteria	Rhodobacterales	Hyphomonadaceae			denovo29841	0	0	0	0	4	0	0	0	0	0
Bacteria	Bacteroidetes	Flavobacteriia	Flavobacteriales	Flavobacteriaceae	Robiginitalea		denovo30157	3	0	0	0	0	0	0	0	0	1
Bacteria	Proteobacteria	Alphaproteobacteria	Rhodobacterales	Rhodobacteraceae			denovo30539	0	0	0	0	0	3	0	1	0	0
Bacteria	Bacteroidetes	Flavobacteriia	Flavobacteriales	Flavobacteriaceae			denovo30720	0	0	0	0	0	0	1	2	0	1
Bacteria	Proteobacteria	Alphaproteobacteria	Rhodobacterales	Rhodobacteraceae			denovo30960	0	0	1	0	0	1	0	0	1	1
Bacteria	Planctomycetes						denovo31212	0	0	0	4	0	0	0	0	0	0
Bacteria	Proteobacteria	TA18	CV90				denovo31298	0	0	0	0	0	0	4	0	0	0
Bacteria	Proteobacteria	Alphaproteobacteria	Rhizobiales	Hyphomicrobiaceae			denovo33506	0	0	0	4	0	0	0	0	0	0
Bacteria	Proteobacteria	Alphaproteobacteria	BD7-3				denovo33510	0	0	0	0	0	0	0	4	0	0
Bacteria	Proteobacteria	Alphaproteobacteria					denovo33918	0	0	0	0	0	0	0	3	0	1
Bacteria	Bacteroidetes	Cytophagia	Cytophagales	Flammeovirgaceae			denovo34043	0	0	3	0	1	0	0	0	0	0
Bacteria	Bacteroidetes	Cytophagia	Cytophagales	Flammeovirgaceae			denovo34420	1	0	1	0	0	0	2	0	0	0
Bacteria	Bacteroidetes	Flavobacteriia	Flavobacteriales	Flavobacteriaceae			denovo34771	0	0	0	0	0	4	0	0	0	0
Bacteria	Proteobacteria	Deltaproteobacteria	Spirobacillales				denovo34858	0	0	0	0	1	3	0	0	0	0
Bacteria	Bacteroidetes	Cytophagia	Cytophagales	[Amoebophilaceae]			denovo34940	1	0	0	0	0	0	3	0	0	0
Bacteria	Proteobacteria	Alphaproteobacteria					denovo35026	0	0	0	0	0	4	0	0	0	0
Bacteria	Bacteroidetes	Flavobacteriia	Flavobacteriales	Flavobacteriaceae			denovo35197	0	0	0	0	0	0	0	0	0	4
Bacteria	Planctomycetes	Planctomycetia	Pirellulales	Pirellulaceae			denovo35656	3	0	0	0	1	0	0	0	0	0
Bacteria	Proteobacteria	Gammaproteobacteria	Alteromonadales	OM60			denovo35714	0	0	0	0	0	0	0	1	0	3
Bacteria	Bacteroidetes	Cytophagia	Cytophagales	Flammeovirgaceae			denovo35720	0	4	0	0	0	0	0	0	0	0
Bacteria	Chloroflexi	Anaerolineae					denovo36289	0	0	0	0	0	0	0	0	0	4
Bacteria	Bacteroidetes	Flavobacteriia	Flavobacteriales	Flavobacteriaceae			denovo36973	1	0	0	0	0	0	0	1	2	0
Bacteria	Planctomycetes	Planctomycetia	Pirellulales	Pirellulaceae			denovo37075	2	0	0	0	0	1	0	0	0	1
Bacteria	Proteobacteria	Alphaproteobacteria	Rhodobacterales	Rhodobacteraceae			denovo37653	0	0	0	0	0	4	0	0	0	0
Bacteria	Bacteroidetes	Flavobacteriia	Flavobacteriales	Cryomorphaceae			denovo37656	0	0	0	0	0	0	4	0	0	0
Bacteria	Proteobacteria	Alphaproteobacteria	Rhodobacterales	Rhodobacteraceae			denovo37707	0	4	0	0	0	0	0	0	0	0
Bacteria	Proteobacteria	Gammaproteobacteria	Alteromonadales	Alteromonadaceae			denovo38972	0	0	0	1	1	0	0	1	0	1
Bacteria	Bacteroidetes	Sphingobacteriia	Sphingobacteriales	NS11-12			denovo39052	0	0	0	0	0	0	0	0	4	0
Bacteria	Proteobacteria	Alphaproteobacteria	Sphingomonadales	Erythrobacteraceae			denovo39143	0	0	4	0	0	0	0	0	0	0
Bacteria	Bacteroidetes	[Saprospirae]	[Saprospirales]	Saprospiraceae			denovo39760	0	0	0	0	0	0	0	0	4	0
Bacteria	Proteobacteria	Alphaproteobacteria	BD7-3				denovo39777	0	3	0	0	0	0	0	1	0	0
Bacteria	Bacteroidetes	[Saprospirae]	[Saprospirales]	Saprospiraceae			denovo39892	0	0	0	0	0	0	4	0	0	0
Bacteria	Planctomycetes	Planctomycetia	Pirellulales	Pirellulaceae			denovo40248	2	0	0	1	0	0	0	0	0	1
Bacteria	Bacteroidetes	Flavobacteriia	Flavobacteriales	Flavobacteriaceae	Winogradskyella		denovo40428	0	0	0	0	0	1	0	0	2	1
Bacteria	Bacteroidetes	Cytophagia	Cytophagales	Flammeovirgaceae			denovo40735	0	0	0	3	1	0	0	0	0	0
Bacteria	Proteobacteria	Alphaproteobacteria	Rhodobacterales	Rhodobacteraceae			denovo40792	0	0	0	0	0	0	1	1	1	1
Bacteria	Bacteroidetes	Flavobacteriia	Flavobacteriales	Flavobacteriaceae	Tenacibaculum		denovo40996	0	0	0	0	0	0	0	0	0	4
Bacteria	Bacteroidetes	Flavobacteriia	Flavobacteriales	Flavobacteriaceae			denovo41443	0	1	2	1	0	0	0	0	0	0
Bacteria	Proteobacteria	Alphaproteobacteria	Rhodobacterales	Hyphomonadaceae			denovo41462	0	3	0	1	0	0	0	0	0	0
Bacteria	Proteobacteria	Alphaproteobacteria					denovo41991	0	0	0	0	0	0	1	3	0	0
Bacteria	Proteobacteria	Gammaproteobacteria					denovo42527	0	4	0	0	0	0	0	0	0	0
Bacteria	Proteobacteria	Gammaproteobacteria	Thiohalorhabdales				denovo42538	0	1	0	1	2	0	0	0	0	0
Bacteria	Proteobacteria	Alphaproteobacteria					denovo43145	0	1	1	1	1	0	0	0	0	0
Bacteria	Proteobacteria	Alphaproteobacteria	Rhodobacterales	Rhodobacteraceae			denovo43420	0	0	0	0	0	1	0	0	3	0
Bacteria	Proteobacteria	Alphaproteobacteria	Rhodobacterales	Rhodobacteraceae			denovo43533	0	0	0	0	0	1	0	2	0	1
Bacteria	Proteobacteria	Alphaproteobacteria	Rickettsiales	Rickettsiaceae			denovo43915	0	0	0	0	4	0	0	0	0	0
Bacteria	Bacteroidetes	Cytophagia	Cytophagales	[Amoebophilaceae]			denovo44006	0	0	4	0	0	0	0	0	0	0
Bacteria	Proteobacteria	Deltaproteobacteria	Spirobacillales				denovo44126	0	0	0	0	0	0	4	0	0	0
Bacteria	Planctomycetes	Planctomycetia	Pirellulales	Pirellulaceae			denovo44396	0	0	0	0	0	0	0	0	0	4
Bacteria	Actinobacteria	Acidimicrobiia	Acidimicrobiales				denovo44478	1	0	0	1	0	0	0	0	1	1
Bacteria	Proteobacteria	Gammaproteobacteria	Chromatiales				denovo45328	0	0	0	0	0	0	4	0	0	0
Bacteria	Proteobacteria	Alphaproteobacteria	Rhodobacterales	Hyphomonadaceae			denovo46537	0	1	0	2	0	0	0	1	0	0
Bacteria	Bacteroidetes	Flavobacteriia	Flavobacteriales				denovo47250	0	0	0	0	0	0	2	0	1	1
Bacteria	Proteobacteria	Alphaproteobacteria	BD7-3				denovo47289	0	0	0	0	0	0	0	4	0	0
Bacteria	Proteobacteria	Alphaproteobacteria	Rhizobiales	Hyphomicrobiaceae	Hyphomicrobium		denovo47334	0	0	2	0	2	0	0	0	0	0
Bacteria	Bacteroidetes	BME43					denovo47809	0	0	0	0	0	0	4	0	0	0
Bacteria	Bacteroidetes	Flavobacteriia	Flavobacteriales	Flavobacteriaceae			denovo49024	0	0	0	0	2	0	1	0	0	1
Bacteria	Bacteroidetes	Flavobacteriia	Flavobacteriales	Flavobacteriaceae			denovo49116	1	0	0	0	3	0	0	0	0	0
Bacteria	Proteobacteria	Alphaproteobacteria	Sphingomonadales	Erythrobacteraceae			denovo49144	1	0	0	2	0	1	0	0	0	0
Bacteria	Bacteroidetes	Flavobacteriia	Flavobacteriales	Flavobacteriaceae			denovo49494	0	0	4	0	0	0	0	0	0	0
Bacteria	Bacteroidetes	Flavobacteriia	Flavobacteriales	Flavobacteriaceae			denovo49890	0	1	0	0	0	1	1	0	0	1
Bacteria	Proteobacteria	Gammaproteobacteria	Alteromonadales	Alteromonadaceae			denovo50208	1	0	1	0	0	2	0	0	0	0
Bacteria	Proteobacteria	Alphaproteobacteria	Rhodobacterales	Rhodobacteraceae			denovo50485	4	0	0	0	0	0	0	0	0	0
Bacteria	Proteobacteria	Gammaproteobacteria	Vibrionales	Vibrionaceae			denovo50696	4	0	0	0	0	0	0	0	0	0
Bacteria	Proteobacteria	Gammaproteobacteria	Thiotrichales	Piscirickettsiaceae			denovo51281	1	0	0	2	1	0	0	0	0	0
Bacteria	Proteobacteria	Alphaproteobacteria	BD7-3				denovo51835	0	1	1	0	0	0	0	2	0	0
Bacteria	Bacteroidetes	Cytophagia	Cytophagales	[Amoebophilaceae]	SC3-56		denovo52143	0	0	0	0	0	0	2	1	1	0
Bacteria	Proteobacteria	Gammaproteobacteria	Thiohalorhabdales				denovo52214	0	3	1	0	0	0	0	0	0	0
Bacteria	Proteobacteria	Alphaproteobacteria					denovo52901	0	0	0	0	0	1	0	3	0	0
Bacteria	Planctomycetes	Planctomycetia	Planctomycetales	Planctomycetaceae	Planctomyces		denovo53678	0	0	0	2	2	0	0	0	0	0
Bacteria	Bacteroidetes	Flavobacteriia	Flavobacteriales	Flavobacteriaceae			denovo53827	0	0	0	0	0	0	3	0	0	1
Bacteria	Planctomycetes	Planctomycetia	Pirellulales	Pirellulaceae			denovo54291	0	1	0	1	2	0	0	0	0	0
Bacteria	Proteobacteria	Alphaproteobacteria	Rhodobacterales	Rhodobacteraceae			denovo54408	0	0	0	0	0	1	0	0	0	3
Bacteria	Proteobacteria	Gammaproteobacteria	Thiohalorhabdales				denovo55170	0	3	0	0	1	0	0	0	0	0
Bacteria	Bacteroidetes	BME43					denovo55477	0	0	0	0	0	0	4	0	0	0
Bacteria	Bacteroidetes	Flavobacteriia	Flavobacteriales	Flavobacteriaceae			denovo55617	0	1	0	0	0	1	0	1	1	0
Bacteria	Proteobacteria	Gammaproteobacteria	HTCC2188	HTCC2089			denovo56737	0	0	0	0	0	0	2	0	0	2
Bacteria	Bacteroidetes	Cytophagia	Cytophagales	Flammeovirgaceae			denovo57336	0	0	0	0	0	1	0	3	0	0
Bacteria	Planctomycetes	Planctomycetia	Pirellulales	Pirellulaceae			denovo57573	0	0	0	0	0	0	0	0	0	4
Bacteria	Planctomycetes	Planctomycetia	Pirellulales	Pirellulaceae			denovo58330	1	0	0	1	2	0	0	0	0	0
Bacteria	Proteobacteria	Alphaproteobacteria	Rhodobacterales	Rhodobacteraceae			denovo58620	0	0	0	0	0	0	1	0	0	3
Bacteria	Bacteroidetes	Flavobacteriia	Flavobacteriales	Flavobacteriaceae			denovo58657	0	0	0	0	0	0	0	0	4	0
Bacteria	Proteobacteria	Deltaproteobacteria	Bdellovibrionales	Bdellovibrionaceae			denovo58670	0	0	3	1	0	0	0	0	0	0
Bacteria	Bacteroidetes	[Saprospirae]	[Saprospirales]	Saprospiraceae	Lewinella		denovo58717	0	0	0	0	0	1	0	2	1	0
Bacteria	Proteobacteria	Alphaproteobacteria	Rhodobacterales	Rhodobacteraceae			denovo59318	0	0	0	0	0	1	0	0	0	3
Bacteria	Bacteroidetes	Flavobacteriia	Flavobacteriales	Flavobacteriaceae			denovo60287	0	0	0	0	4	0	0	0	0	0
Bacteria	Bacteroidetes	Cytophagia	Cytophagales	Flammeovirgaceae			denovo60420	0	0	0	0	0	0	4	0	0	0
Bacteria	Proteobacteria	Alphaproteobacteria					denovo60443	0	1	0	1	0	0	0	0	1	1
Bacteria	Proteobacteria	Deltaproteobacteria	Myxococcales				denovo61096	0	0	0	0	0	0	4	0	0	0
Bacteria	Planctomycetes	Phycisphaerae	Phycisphaerales	Phycisphaeraceae			denovo61603	0	0	0	0	0	0	0	4	0	0
Bacteria	Proteobacteria	Alphaproteobacteria					denovo62826	0	0	0	0	0	0	0	2	0	2
Bacteria	Bacteroidetes	[Saprospirae]	[Saprospirales]	Saprospiraceae			denovo63393	4	0	0	0	0	0	0	0	0	0
Bacteria	Proteobacteria	Gammaproteobacteria	Chromatiales				denovo63868	0	1	0	2	1	0	0	0	0	0
Bacteria	Proteobacteria	Gammaproteobacteria	Legionellales	Coxiellaceae			denovo65129	0	0	0	0	0	4	0	0	0	0
Bacteria	Planctomycetes	OM190	CL500-15				denovo65637	0	0	0	0	0	0	0	0	0	4
Bacteria	Proteobacteria	Deltaproteobacteria	Bdellovibrionales	Bdellovibrionaceae	Bdellovibrio		denovo66381	0	0	0	0	0	0	0	0	0	4
Bacteria	Proteobacteria	Alphaproteobacteria	BD7-3				denovo66595	0	0	4	0	0	0	0	0	0	0
Bacteria	Proteobacteria	Alphaproteobacteria	Rickettsiales	Rickettsiaceae	Rickettsia		denovo66927	0	0	0	0	0	0	0	4	0	0
Bacteria	Planctomycetes	Planctomycetia	Pirellulales	Pirellulaceae			denovo67130	0	0	0	0	0	0	2	0	1	1
Bacteria	Proteobacteria	Alphaproteobacteria	Rhodobacterales	Hyphomonadaceae			denovo67758	4	0	0	0	0	0	0	0	0	0
Bacteria	Proteobacteria	Alphaproteobacteria	Rhodobacterales	Rhodobacteraceae			denovo68690	0	0	0	0	0	0	0	1	0	3
Bacteria	Proteobacteria	Deltaproteobacteria	Bdellovibrionales	Bacteriovoracaceae			denovo69124	0	2	0	0	0	2	0	0	0	0
Bacteria	Planctomycetes	Planctomycetia	Pirellulales	Pirellulaceae			denovo69151	0	0	0	0	4	0	0	0	0	0
Bacteria	Planctomycetes	Planctomycetia	Pirellulales	Pirellulaceae			denovo69360	0	0	0	0	1	1	0	1	1	0
Bacteria	Proteobacteria	Alphaproteobacteria	Rhodobacterales	Rhodobacteraceae			denovo69954	0	0	0	0	0	1	1	1	1	0
Bacteria	Bacteroidetes	Cytophagia	Cytophagales	Flammeovirgaceae			denovo70914	0	0	0	0	0	0	1	0	0	3
Bacteria	Verrucomicrobia	Verrucomicrobiae	Verrucomicrobiales	Verrucomicrobiaceae			denovo71169	0	0	4	0	0	0	0	0	0	0
Bacteria	Bacteroidetes	Cytophagia	Cytophagales	[Amoebophilaceae]	SC3-56		denovo71358	0	0	0	0	0	0	1	1	1	1
Bacteria	Proteobacteria	Alphaproteobacteria	Rhodobacterales	Hyphomonadaceae			denovo71730	0	0	0	0	0	0	0	3	1	0
Bacteria	Bacteroidetes	Flavobacteriia	Flavobacteriales	Flavobacteriaceae			denovo72206	2	0	0	0	2	0	0	0	0	0
Bacteria	Bacteroidetes	Cytophagia	Cytophagales	[Amoebophilaceae]	SC3-56		denovo72735	0	0	0	0	0	1	3	0	0	0
Bacteria	Bacteroidetes	Flavobacteriia	Flavobacteriales	Flavobacteriaceae			denovo72772	0	0	1	1	0	0	0	1	0	1
Bacteria	Actinobacteria	Acidimicrobiia	Acidimicrobiales	koll13			denovo73398	0	0	0	0	0	0	0	3	0	1
Bacteria	Bacteroidetes	Cytophagia	Cytophagales	Flammeovirgaceae			denovo73780	4	0	0	0	0	0	0	0	0	0
Bacteria	Proteobacteria	Gammaproteobacteria	Thiohalorhabdales				denovo74733	0	2	1	0	1	0	0	0	0	0
Bacteria	Verrucomicrobia	[Methylacidiphilae]	Methylacidiphilales	LD19			denovo75349	0	0	0	1	2	0	0	0	0	1
Bacteria	Proteobacteria	Deltaproteobacteria	Myxococcales				denovo75621	0	0	3	0	0	0	0	0	0	1
Bacteria	Proteobacteria	Alphaproteobacteria	Rhodobacterales	Rhodobacteraceae			denovo76092	0	0	1	1	1	0	0	0	0	1
Bacteria	Bacteroidetes	Flavobacteriia	Flavobacteriales	Flavobacteriaceae			denovo76104	0	0	0	0	1	1	1	0	1	0
Bacteria	Proteobacteria	Alphaproteobacteria	Rhizobiales				denovo76257	0	0	0	0	0	4	0	0	0	0
Bacteria	Bacteroidetes	Flavobacteriia	Flavobacteriales	Flavobacteriaceae			denovo76386	4	0	0	0	0	0	0	0	0	0
Bacteria	Proteobacteria	Deltaproteobacteria					denovo76927	0	0	0	0	0	0	0	0	3	1
Bacteria	Proteobacteria	Alphaproteobacteria	Rickettsiales	Rickettsiaceae			denovo77347	0	0	0	0	0	0	0	0	4	0
Bacteria	Planctomycetes	Planctomycetia	Pirellulales	Pirellulaceae			denovo78382	0	1	0	2	1	0	0	0	0	0
Bacteria	Proteobacteria	Gammaproteobacteria	Alteromonadales	HTCC2188			denovo78491	1	0	0	0	0	1	0	0	0	2
Bacteria	Planctomycetes	Planctomycetia	Pirellulales	Pirellulaceae			denovo79840	1	0	0	1	2	0	0	0	0	0
Bacteria	Proteobacteria	Alphaproteobacteria	Rhodobacterales	Rhodobacteraceae			denovo80004	0	0	0	0	0	0	2	0	1	1
Bacteria	Proteobacteria	Alphaproteobacteria	Rhodobacterales	Rhodobacteraceae			denovo81410	0	0	1	0	0	1	0	0	2	0
Bacteria	Bacteroidetes	Cytophagia	Cytophagales	Flammeovirgaceae			denovo81727	2	1	0	1	0	0	0	0	0	0
Bacteria	Proteobacteria	Alphaproteobacteria					denovo81946	2	0	2	0	0	0	0	0	0	0
Bacteria	Proteobacteria	Alphaproteobacteria	BD7-3				denovo82703	0	0	2	0	0	0	0	2	0	0
Bacteria	Firmicutes	Clostridia	Clostridiales	Lachnospiraceae	Epulopiscium		denovo82863	0	0	0	0	0	0	0	0	0	4
Bacteria	Actinobacteria	Acidimicrobiia	Acidimicrobiales	JdFBGBact			denovo83140	0	0	0	0	0	0	2	0	2	0
Bacteria	Proteobacteria	Alphaproteobacteria					denovo83390	0	0	0	0	0	1	0	2	0	1
Bacteria	Bacteroidetes	Flavobacteriia	Flavobacteriales	Flavobacteriaceae	Sediminicola		denovo83429	0	0	0	0	0	0	0	0	0	4
Bacteria	Planctomycetes						denovo85158	0	0	0	3	1	0	0	0	0	0
Bacteria	Bacteroidetes	Flavobacteriia	Flavobacteriales				denovo85203	0	0	0	0	0	1	3	0	0	0
Bacteria	Planctomycetes	Planctomycetia	Pirellulales	Pirellulaceae			denovo85292	0	0	0	4	0	0	0	0	0	0
Bacteria	Bacteroidetes	Flavobacteriia	Flavobacteriales	Flavobacteriaceae			denovo85364	0	0	2	0	2	0	0	0	0	0
Bacteria	Bacteroidetes	Flavobacteriia	Flavobacteriales	Flavobacteriaceae			denovo85893	0	0	0	4	0	0	0	0	0	0
Bacteria	Bacteroidetes	[Saprospirae]	[Saprospirales]	Saprospiraceae			denovo86425	0	0	0	0	0	0	0	0	0	4
Bacteria	Proteobacteria	Alphaproteobacteria	Rhodobacterales	Hyphomonadaceae			denovo86453	0	3	1	0	0	0	0	0	0	0
Bacteria	Bacteroidetes	Flavobacteriia	Flavobacteriales	Flavobacteriaceae	Aquimarina		denovo86913	0	0	0	0	0	0	2	0	2	0
Bacteria	Verrucomicrobia	Verrucomicrobiae	Verrucomicrobiales	Verrucomicrobiaceae	Verrucomicrobium		denovo87520	0	0	1	0	0	0	3	0	0	0
Bacteria	Proteobacteria	Alphaproteobacteria					denovo87802	0	0	0	0	0	1	0	3	0	0
Bacteria	Proteobacteria	Alphaproteobacteria	Rhodobacterales	Rhodobacteraceae			denovo88372	0	0	0	0	0	3	0	0	1	0
Bacteria	Proteobacteria	Alphaproteobacteria	Rhodobacterales	Rhodobacteraceae			denovo88500	0	0	0	0	0	0	0	0	0	4
Bacteria	Proteobacteria	Gammaproteobacteria	Alteromonadales	Alteromonadaceae			denovo88657	1	1	0	0	1	0	0	0	0	1
Bacteria	Proteobacteria	Alphaproteobacteria					denovo88742	0	0	0	0	0	1	0	0	1	2
Bacteria	Proteobacteria	Alphaproteobacteria	Kiloniellales				denovo89054	0	1	3	0	0	0	0	0	0	0
Bacteria	Bacteroidetes	Flavobacteriia	Flavobacteriales	Flavobacteriaceae	Polaribacter		denovo89462	1	1	0	0	0	0	1	0	1	0
Bacteria	Chloroflexi	Anaerolineae	Ardenscatenales	Ardenscatenaceae	Ardenscatena		denovo89787	0	0	0	0	0	0	4	0	0	0
Bacteria	Proteobacteria	Gammaproteobacteria	Thiohalorhabdales				denovo90060	0	3	0	1	0	0	0	0	0	0
Bacteria	Chloroflexi	Anaerolineae	DRC31				denovo90489	0	0	0	0	0	0	3	0	0	1
Bacteria	Proteobacteria	Alphaproteobacteria	Rhodospirillales				denovo90749	0	0	1	2	1	0	0	0	0	0
Bacteria	Proteobacteria	Gammaproteobacteria	Alteromonadales	OM60			denovo91513	0	0	3	0	0	0	0	1	0	0
Bacteria	Proteobacteria	Gammaproteobacteria	Alteromonadales	Alteromonadaceae			denovo91635	0	0	4	0	0	0	0	0	0	0
Bacteria	Proteobacteria	Gammaproteobacteria	Oceanospirillales	Oceanospirillaceae	Marinomonas		denovo91930	0	0	0	0	0	4	0	0	0	0
Bacteria	Proteobacteria	Alphaproteobacteria					denovo91981	0	0	0	0	0	4	0	0	0	0
Bacteria	Gemmatimonadetes	Gemm-2					denovo92279	0	0	0	0	4	0	0	0	0	0
Bacteria	Proteobacteria	Alphaproteobacteria	BD7-3				denovo92658	0	0	0	0	0	0	0	2	1	1
Bacteria	Bacteroidetes	Flavobacteriia	Flavobacteriales	Flavobacteriaceae			denovo92859	0	3	0	0	1	0	0	0	0	0
Bacteria	Bacteroidetes	Cytophagia	Cytophagales	[Amoebophilaceae]	SC3-56		denovo93871	4	0	0	0	0	0	0	0	0	0
Bacteria	Bacteroidetes	Cytophagia	Cytophagales	Flammeovirgaceae			denovo93962	2	0	1	1	0	0	0	0	0	0
Bacteria	Proteobacteria	Alphaproteobacteria	Rhodobacterales	Rhodobacteraceae			denovo94569	0	0	0	0	0	2	0	0	0	2
Bacteria	Bacteroidetes	Cytophagia	Cytophagales	[Amoebophilaceae]	SC3-56		denovo94968	0	1	1	0	2	0	0	0	0	0
Bacteria	Bacteroidetes	[Saprospirae]	[Saprospirales]	Saprospiraceae			denovo95058	0	0	0	0	0	3	0	0	1	0
Bacteria	Planctomycetes	OM190	agg27				denovo95591	4	0	0	0	0	0	0	0	0	0
Bacteria	Proteobacteria	Gammaproteobacteria	Oceanospirillales	Oceanospirillaceae			denovo95947	1	0	0	0	0	0	1	2	0	0
Bacteria	Bacteroidetes	Cytophagia	Cytophagales	Flammeovirgaceae	Reichenbachiella		denovo96583	0	0	0	0	0	4	0	0	0	0
Bacteria	Proteobacteria	Alphaproteobacteria	Rhodobacterales	Hyphomonadaceae	Hyphomonas		denovo97106	0	0	0	0	0	2	0	2	0	0
Bacteria	Planctomycetes	OM190	agg27				denovo97165	0	0	0	0	0	0	0	0	4	0
Bacteria	Proteobacteria	Alphaproteobacteria	Rhodobacterales	Rhodobacteraceae			denovo97328	1	0	0	0	0	0	0	1	1	1
Bacteria	Verrucomicrobia	[Methylacidiphilae]	Methylacidiphilales	LD19			denovo97700	0	3	0	1	0	0	0	0	0	0
Bacteria	Proteobacteria	Deltaproteobacteria	Spirobacillales				denovo97707	4	0	0	0	0	0	0	0	0	0
Bacteria	Proteobacteria	Alphaproteobacteria	Rhodospirillales				denovo98424	0	1	1	2	0	0	0	0	0	0
Bacteria	Proteobacteria	Gammaproteobacteria	Alteromonadales	Alteromonadaceae			denovo99668	0	2	0	1	1	0	0	0	0	0
Bacteria	Actinobacteria	Acidimicrobiia	Acidimicrobiales	wb1_P06			denovo99694	0	0	0	1	0	1	0	1	0	1
Bacteria	Proteobacteria	Gammaproteobacteria	Legionellales				denovo101136	0	0	0	0	0	0	4	0	0	0
Bacteria	Proteobacteria	Alphaproteobacteria	BD7-3				denovo101137	0	2	0	0	2	0	0	0	0	0
Bacteria	Proteobacteria	Alphaproteobacteria	Rhodobacterales	Rhodobacteraceae			denovo101902	0	0	0	1	0	0	2	1	0	0
Bacteria	Bacteroidetes	Flavobacteriia	Flavobacteriales	Flavobacteriaceae	Muricauda		denovo102143	0	2	2	0	0	0	0	0	0	0
Bacteria	Proteobacteria	Alphaproteobacteria	BD7-3				denovo102458	0	0	0	0	0	4	0	0	0	0
Bacteria	Verrucomicrobia	[Methylacidiphilae]	Methylacidiphilales	LD19			denovo102832	3	0	1	0	0	0	0	0	0	0
Bacteria	Proteobacteria	Alphaproteobacteria	BD7-3				denovo103417	0	2	0	2	0	0	0	0	0	0
Bacteria	Proteobacteria	Gammaproteobacteria					denovo103557	0	0	0	0	0	4	0	0	0	0
Bacteria	Planctomycetes	Planctomycetia	Pirellulales	Pirellulaceae			denovo103836	1	0	0	1	0	0	2	0	0	0
Bacteria	Proteobacteria	Alphaproteobacteria	Sphingomonadales	Erythrobacteraceae			denovo104919	2	1	0	0	0	1	0	0	0	0
Bacteria	Proteobacteria	Betaproteobacteria	Burkholderiales	Comamonadaceae			denovo105532	4	0	0	0	0	0	0	0	0	0
Bacteria	Proteobacteria	Gammaproteobacteria					denovo105676	0	0	0	0	0	0	0	0	0	4
Bacteria	Planctomycetes	Planctomycetia	Pirellulales	Pirellulaceae			denovo105695	3	0	0	0	1	0	0	0	0	0
Bacteria	Planctomycetes	Planctomycetia	Pirellulales	Pirellulaceae			denovo105911	0	0	0	0	0	0	1	2	0	1
Bacteria	Bacteroidetes	[Saprospirae]	[Saprospirales]	Saprospiraceae	Lewinella		denovo105977	0	0	0	0	0	0	0	0	0	4
Bacteria	Bacteroidetes	[Saprospirae]	[Saprospirales]	Saprospiraceae			denovo106258	4	0	0	0	0	0	0	0	0	0
Bacteria	Bacteroidetes	[Saprospirae]	[Saprospirales]				denovo106481	0	0	0	0	0	0	0	4	0	0
Bacteria	Proteobacteria	Alphaproteobacteria	Rhodobacterales	Rhodobacteraceae	Octadecabacter		denovo106630	0	0	0	0	0	0	0	2	0	2
Bacteria	Bacteroidetes	[Saprospirae]	[Saprospirales]	Saprospiraceae			denovo107488	0	0	0	0	0	0	4	0	0	0
Bacteria	Bacteroidetes	Flavobacteriia	Flavobacteriales	Flavobacteriaceae	Aquimarina		denovo107617	0	0	0	0	4	0	0	0	0	0
Bacteria	Acidobacteria	AT-s2-57					denovo107675	0	0	0	0	0	0	4	0	0	0
Bacteria	Bacteroidetes	Flavobacteriia	Flavobacteriales	Cryomorphaceae	Fluviicola		denovo107684	0	0	0	0	0	0	0	1	0	3
Bacteria	Bacteroidetes	Flavobacteriia	Flavobacteriales	Flavobacteriaceae			denovo107752	0	0	0	0	0	0	0	1	3	0
Bacteria	Proteobacteria	Alphaproteobacteria					denovo108376	0	0	0	0	0	2	0	0	1	1
Bacteria	Proteobacteria	Alphaproteobacteria	Rhodobacterales	Rhodobacteraceae			denovo109026	0	0	0	0	0	0	0	0	4	0
Bacteria	Proteobacteria	Alphaproteobacteria	Rhodobacterales	Rhodobacteraceae			denovo109501	0	0	0	0	0	1	0	1	1	1
Bacteria	Planctomycetes	Planctomycetia	Pirellulales	Pirellulaceae			denovo109686	0	2	1	0	1	0	0	0	0	0
Bacteria	Proteobacteria	Alphaproteobacteria	Rhizobiales	Hyphomicrobiaceae	Parvibaculum		denovo110299	0	0	0	0	0	0	0	1	2	1
Bacteria	Proteobacteria	Alphaproteobacteria	Rhodobacterales	Rhodobacteraceae			denovo111085	0	0	0	0	0	0	0	0	1	3
Bacteria	Proteobacteria	Alphaproteobacteria	Rhodobacterales	Rhodobacteraceae			denovo112402	0	0	0	0	0	0	0	0	0	4
Bacteria	Proteobacteria	Alphaproteobacteria	BD7-3				denovo112748	0	0	0	0	1	0	0	0	3	0
Bacteria	Planctomycetes	Planctomycetia	Pirellulales	Pirellulaceae			denovo113476	3	1	0	0	0	0	0	0	0	0
Bacteria	Proteobacteria	Alphaproteobacteria	Rhodobacterales	Rhodobacteraceae			denovo113886	0	0	0	4	0	0	0	0	0	0
Bacteria	Bacteroidetes	[Saprospirae]	[Saprospirales]	Saprospiraceae			denovo113957	0	0	0	0	1	0	0	3	0	0
Bacteria	Proteobacteria	Deltaproteobacteria	Spirobacillales				denovo114603	0	0	0	0	4	0	0	0	0	0
Bacteria	Proteobacteria	Alphaproteobacteria	Rhodobacterales	Rhodobacteraceae			denovo115128	0	0	0	0	0	0	0	1	0	3
Bacteria	Bacteroidetes	Flavobacteriia	Flavobacteriales	Flavobacteriaceae			denovo116441	0	0	0	0	0	0	4	0	0	0
Bacteria	Proteobacteria	Alphaproteobacteria	Rhodobacterales	Rhodobacteraceae	Octadecabacter		denovo116534	0	0	0	0	0	4	0	0	0	0
Bacteria	Proteobacteria	Gammaproteobacteria	Thiohalorhabdales				denovo117781	1	0	0	1	2	0	0	0	0	0
Bacteria	Bacteroidetes	[Saprospirae]	[Saprospirales]	Saprospiraceae			denovo118371	0	0	0	0	0	0	0	0	1	3
Bacteria	Proteobacteria	Gammaproteobacteria	HTCC2188	HTCC2089			denovo118425	0	0	0	0	1	0	0	1	0	2
Bacteria	Verrucomicrobia	Verrucomicrobiae	Verrucomicrobiales	Verrucomicrobiaceae	Persicirhabdus		denovo118460	0	0	0	0	4	0	0	0	0	0
Bacteria	Proteobacteria	Alphaproteobacteria	BD7-3				denovo118616	1	0	0	2	0	1	0	0	0	0
Bacteria	Proteobacteria	Alphaproteobacteria					denovo118652	0	0	0	0	0	2	0	1	0	1
Bacteria	Proteobacteria	Gammaproteobacteria	Thiotrichales	Piscirickettsiaceae			denovo118855	0	2	0	2	0	0	0	0	0	0
Bacteria	Bacteroidetes	Flavobacteriia	Flavobacteriales	Flavobacteriaceae	Aquimarina		denovo118952	0	0	0	0	0	0	3	0	0	1
Bacteria	Proteobacteria	Gammaproteobacteria	Alteromonadales	Alteromonadaceae			denovo119659	0	0	0	0	0	0	0	4	0	0
Bacteria	Bacteroidetes	Flavobacteriia	Flavobacteriales	Flavobacteriaceae			denovo119801	2	1	0	0	1	0	0	0	0	0
Bacteria	Proteobacteria	Gammaproteobacteria	Alteromonadales	OM60			denovo120025	0	0	0	0	0	0	3	0	0	1
Bacteria	Proteobacteria	Gammaproteobacteria	Alteromonadales	Alteromonadaceae			denovo120088	0	0	0	2	2	0	0	0	0	0
Bacteria	Proteobacteria	Gammaproteobacteria	HTCC2188	HTCC2089			denovo120470	0	0	0	0	0	1	2	1	0	0
Bacteria	Proteobacteria	Alphaproteobacteria	BD7-3				denovo120576	0	0	0	0	0	4	0	0	0	0
Bacteria	Planctomycetes	Planctomycetia	Pirellulales	Pirellulaceae			denovo122126	0	0	0	1	0	0	1	0	2	0
Bacteria	Proteobacteria	Gammaproteobacteria	Thiohalorhabdales				denovo122988	0	3	1	0	0	0	0	0	0	0
Bacteria	Planctomycetes	Planctomycetia	Pirellulales	Pirellulaceae			denovo123043	1	1	0	0	1	0	0	0	0	1
Bacteria	GN02	BD1-5					denovo123057	0	0	0	0	0	0	0	0	0	4
Bacteria	Proteobacteria	Alphaproteobacteria	Rhizobiales	Phyllobacteriaceae			denovo123284	0	0	0	0	0	3	1	0	0	0
Bacteria	Planctomycetes	OM190	agg27				denovo123343	0	3	0	0	0	0	0	0	0	1
Bacteria	Proteobacteria	Gammaproteobacteria	Chromatiales				denovo124168	1	0	0	1	2	0	0	0	0	0
Bacteria	Planctomycetes	Planctomycetia	Pirellulales	Pirellulaceae			denovo124619	0	0	0	0	1	3	0	0	0	0
Bacteria	Bacteroidetes	BME43					denovo125001	0	0	0	0	4	0	0	0	0	0
Bacteria	Bacteroidetes	Cytophagia	Cytophagales	Flammeovirgaceae	Reichenbachiella		denovo125479	0	0	0	0	0	1	0	0	3	0
Bacteria	Bacteroidetes	BME43					denovo125883	0	0	0	0	0	0	0	3	0	1
Bacteria	Bacteroidetes	[Saprospirae]	[Saprospirales]	Chitinophagaceae			denovo125951	0	0	0	0	0	0	0	0	4	0
Bacteria	Planctomycetes	Planctomycetia	Pirellulales	Pirellulaceae			denovo126243	0	0	0	0	0	0	0	0	0	4
Bacteria	Bacteroidetes	Flavobacteriia	Flavobacteriales	Flavobacteriaceae			denovo126412	1	0	3	0	0	0	0	0	0	0
Bacteria	Proteobacteria	Alphaproteobacteria	BD7-3				denovo126776	3	0	0	0	0	1	0	0	0	0
Bacteria	Proteobacteria	Alphaproteobacteria	Rhodobacterales	Hyphomonadaceae			denovo127015	4	0	0	0	0	0	0	0	0	0
Bacteria	Bacteroidetes	[Rhodothermi]	[Rhodothermales]	Rhodothermaceae			denovo127026	0	0	0	0	0	3	1	0	0	0
Bacteria	Proteobacteria	Alphaproteobacteria	Rhodobacterales	Rhodobacteraceae			denovo127111	0	0	0	0	0	4	0	0	0	0
Bacteria	Bacteroidetes	Cytophagia	Cytophagales	[Amoebophilaceae]	Ucs1325		denovo127854	0	0	4	0	0	0	0	0	0	0
Bacteria	Proteobacteria	Alphaproteobacteria	Rhizobiales	Phyllobacteriaceae			denovo128063	0	0	0	4	0	0	0	0	0	0
Bacteria	Planctomycetes	C6	d113				denovo128176	0	0	0	0	0	0	0	0	0	4
Bacteria	Proteobacteria	Gammaproteobacteria	Alteromonadales	Alteromonadaceae	Glaciecola		denovo128606	0	0	0	0	0	0	0	0	3	1
Bacteria	Proteobacteria	Alphaproteobacteria					denovo128651	0	0	4	0	0	0	0	0	0	0
Bacteria	Proteobacteria	Alphaproteobacteria	BD7-3				denovo128785	0	0	0	0	0	0	0	3	1	0
Bacteria	Proteobacteria	Alphaproteobacteria	BD7-3				denovo129103	0	0	0	0	0	3	0	1	0	0
Bacteria	Proteobacteria	Alphaproteobacteria	Rhodobacterales	Rhodobacteraceae			denovo129161	0	0	1	0	0	0	0	3	0	0
Bacteria	Bacteroidetes	Cytophagia	Cytophagales	Flammeovirgaceae			denovo129571	0	0	0	0	0	2	1	0	1	0
Bacteria	WPS-2						denovo130525	0	1	0	0	0	1	0	0	0	2
Bacteria	Proteobacteria	Gammaproteobacteria	Alteromonadales	Alteromonadaceae			denovo130761	0	0	0	0	0	4	0	0	0	0
Bacteria	Bacteroidetes	BME43					denovo130945	0	0	0	0	0	0	0	1	0	3
Bacteria	Bacteroidetes	Flavobacteriia	Flavobacteriales	Flavobacteriaceae			denovo131912	0	0	0	0	0	1	3	0	0	0
Bacteria	Proteobacteria	Alphaproteobacteria	Rhodobacterales	Rhodobacteraceae			denovo134622	0	1	0	0	1	0	2	0	0	0
Bacteria	Planctomycetes	028H05-P-BN-P5					denovo135146	0	0	0	0	0	0	4	0	0	0
Bacteria	Chloroflexi	Anaerolineae	Caldilineales	Caldilineaceae			denovo135488	0	0	0	0	0	0	0	0	0	4
Bacteria	Proteobacteria	Gammaproteobacteria	Legionellales	Coxiellaceae			denovo136072	0	0	0	0	0	0	0	0	4	0
Bacteria	Bacteroidetes	Cytophagia	Cytophagales	Flammeovirgaceae			denovo136076	0	3	0	1	0	0	0	0	0	0
Bacteria	Verrucomicrobia	[Pedosphaerae]	[Pedosphaerales]				denovo136925	0	0	0	0	0	3	0	0	0	1
Bacteria	Bacteroidetes	Flavobacteriia	Flavobacteriales	Flavobacteriaceae			denovo137333	1	1	2	0	0	0	0	0	0	0
Bacteria	Bacteroidetes	[Saprospirae]	[Saprospirales]	Saprospiraceae			denovo137391	4	0	0	0	0	0	0	0	0	0
Bacteria	Proteobacteria	Alphaproteobacteria	Rhodobacterales	Hyphomonadaceae			denovo137963	1	1	0	2	0	0	0	0	0	0
Bacteria	Planctomycetes	Planctomycetia	Pirellulales	Pirellulaceae			denovo137984	0	0	0	1	0	0	0	0	1	2
Bacteria	Bacteroidetes	Flavobacteriia	Flavobacteriales	Flavobacteriaceae			denovo138135	0	0	0	0	0	0	0	4	0	0
Bacteria	Proteobacteria	Alphaproteobacteria	Rhodobacterales	Rhodobacteraceae			denovo138463	0	0	4	0	0	0	0	0	0	0
Bacteria	Bacteroidetes	Flavobacteriia	Flavobacteriales	Flavobacteriaceae			denovo138470	1	3	0	0	0	0	0	0	0	0
Bacteria	Bacteroidetes	[Saprospirae]	[Saprospirales]	Saprospiraceae			denovo138615	4	0	0	0	0	0	0	0	0	0
Bacteria	Bacteroidetes	BME43					denovo138882	0	0	0	0	0	0	0	1	0	3
Bacteria	Bacteroidetes	Flavobacteriia	Flavobacteriales	Flavobacteriaceae			denovo139237	0	1	2	1	0	0	0	0	0	0
Bacteria	Actinobacteria	Acidimicrobiia	Acidimicrobiales				denovo139458	1	0	0	0	0	0	0	0	0	3
Bacteria	Proteobacteria	Alphaproteobacteria	Rickettsiales	Rickettsiaceae			denovo139481	3	0	1	0	0	0	0	0	0	0
Bacteria	Verrucomicrobia	[Methylacidiphilae]	Methylacidiphilales	LD19			denovo139534	0	0	1	3	0	0	0	0	0	0
Bacteria	Bacteroidetes	Flavobacteriia	Flavobacteriales	Flavobacteriaceae			denovo139959	0	0	0	0	0	0	0	0	4	0
Bacteria	Proteobacteria	Alphaproteobacteria	Rhodobacterales	Rhodobacteraceae			denovo140576	0	0	0	0	0	1	0	3	0	0
Bacteria	Bacteroidetes	Flavobacteriia	Flavobacteriales				denovo141257	1	0	0	0	0	0	0	0	2	1
Bacteria	Proteobacteria	Alphaproteobacteria	BD7-3				denovo142752	0	2	1	1	0	0	0	0	0	0
Bacteria	Proteobacteria	Deltaproteobacteria	Myxococcales	Nannocystaceae	Nannocystis		denovo142812	0	0	0	0	0	0	2	0	1	1
Bacteria	Proteobacteria	Alphaproteobacteria	Rhodospirillales				denovo142889	0	0	4	0	0	0	0	0	0	0
Bacteria	Bacteroidetes	Flavobacteriia	Flavobacteriales	Flavobacteriaceae	Muricauda		denovo143472	0	0	3	0	1	0	0	0	0	0
Bacteria	Bacteroidetes	Cytophagia	Cytophagales	Flammeovirgaceae	Roseivirga		denovo143695	0	0	0	0	0	0	4	0	0	0
Bacteria	Bacteroidetes	Cytophagia	Cytophagales	Flammeovirgaceae			denovo143791	0	0	2	0	0	0	1	1	0	0
Bacteria	Proteobacteria	Gammaproteobacteria	Alteromonadales	Alteromonadaceae	Alteromonas		denovo143905	1	0	1	1	0	1	0	0	0	0
Bacteria	Proteobacteria	Alphaproteobacteria	Rhodobacterales	Rhodobacteraceae			denovo144126	1	0	0	0	0	0	0	0	1	2
Bacteria	Actinobacteria	Acidimicrobiia	Acidimicrobiales	SC3-41			denovo144168	0	0	1	0	0	0	0	0	2	1
Bacteria	Bacteroidetes	Flavobacteriia	Flavobacteriales	Flavobacteriaceae			denovo144456	0	3	1	0	0	0	0	0	0	0
Bacteria	Bacteroidetes	[Rhodothermi]	[Rhodothermales]	[Balneolaceae]	Balneola		denovo144732	0	0	1	0	0	0	0	0	0	3
Bacteria	Planctomycetes	Planctomycetia	Pirellulales	Pirellulaceae			denovo145290	4	0	0	0	0	0	0	0	0	0
Bacteria	Proteobacteria	Alphaproteobacteria					denovo145505	0	0	0	0	0	3	0	1	0	0
Bacteria	Actinobacteria	Acidimicrobiia	Acidimicrobiales	JdFBGBact			denovo145582	0	0	0	0	0	0	1	0	2	1
Bacteria	Bacteroidetes	Cytophagia	Cytophagales	Flammeovirgaceae			denovo146317	0	0	0	0	0	1	1	2	0	0
Bacteria	Planctomycetes	Planctomycetia	Pirellulales	Pirellulaceae			denovo146571	0	0	0	0	1	0	0	0	0	3
Bacteria	Proteobacteria	Alphaproteobacteria	Rhizobiales	Hyphomicrobiaceae			denovo146590	0	0	0	0	0	0	2	0	2	0
Bacteria	Proteobacteria	Alphaproteobacteria	BD7-3				denovo146635	0	3	0	1	0	0	0	0	0	0
Bacteria	Planctomycetes	Phycisphaerae	Phycisphaerales	Phycisphaeraceae			denovo146795	0	0	0	1	1	1	1	0	0	0
Bacteria	Bacteroidetes	Cytophagia	Cytophagales	[Amoebophilaceae]	SC3-56		denovo147466	0	2	0	0	0	0	0	0	0	2
Bacteria	Proteobacteria	Alphaproteobacteria					denovo147949	0	3	1	0	0	0	0	0	0	0
Bacteria	Proteobacteria	Alphaproteobacteria	Rhodobacterales	Rhodobacteraceae			denovo147988	0	0	0	0	0	0	0	3	0	1
Bacteria	Planctomycetes	Planctomycetia	Pirellulales	Pirellulaceae			denovo148315	0	4	0	0	0	0	0	0	0	0
Bacteria	Proteobacteria	Deltaproteobacteria	Spirobacillales				denovo149187	0	0	0	0	0	0	0	0	4	0
Bacteria	Bacteroidetes	Flavobacteriia	Flavobacteriales	Flavobacteriaceae			denovo149206	1	1	0	0	1	0	0	0	0	1
Bacteria	Proteobacteria	Deltaproteobacteria	Bdellovibrionales	Bdellovibrionaceae	Bdellovibrio		denovo149397	0	4	0	0	0	0	0	0	0	0
Bacteria	Proteobacteria	Gammaproteobacteria	Thiohalorhabdales				denovo149433	1	1	1	1	0	0	0	0	0	0
Bacteria	Planctomycetes	Planctomycetia	Pirellulales	Pirellulaceae			denovo149816	4	0	0	0	0	0	0	0	0	0
Bacteria	Bacteroidetes	Cytophagia	Cytophagales	Flammeovirgaceae			denovo150881	0	3	1	0	0	0	0	0	0	0
Bacteria	Planctomycetes	OM190	CL500-15				denovo151300	0	0	0	0	4	0	0	0	0	0
Bacteria	Bacteroidetes	Flavobacteriia	Flavobacteriales	Flavobacteriaceae			denovo151398	0	0	0	0	0	0	4	0	0	0
Bacteria	Bacteroidetes	Flavobacteriia	Flavobacteriales	Flavobacteriaceae			denovo151401	0	0	0	0	0	0	4	0	0	0
Bacteria	Bacteroidetes	Flavobacteriia	Flavobacteriales	Flavobacteriaceae			denovo151884	0	0	0	0	0	0	0	0	0	4
Bacteria	Bacteroidetes	Flavobacteriia	Flavobacteriales	Flavobacteriaceae			denovo152162	2	0	0	0	0	0	0	1	1	0
Bacteria	Proteobacteria	Alphaproteobacteria	Rhodobacterales	Rhodobacteraceae			denovo153040	0	1	1	2	0	0	0	0	0	0
Bacteria	Planctomycetes	OM190	agg27				denovo153475	0	0	0	0	1	0	2	0	0	1
Bacteria	Proteobacteria	Alphaproteobacteria	Rhizobiales	Hyphomicrobiaceae			denovo153686	0	1	1	1	0	0	0	1	0	0
Bacteria	Proteobacteria	Alphaproteobacteria	BD7-3				denovo153887	0	0	3	1	0	0	0	0	0	0
Bacteria	Proteobacteria	Alphaproteobacteria	Rhodobacterales	Hyphomonadaceae			denovo154491	0	4	0	0	0	0	0	0	0	0
Bacteria	Proteobacteria	Alphaproteobacteria	Rhodobacterales	Hyphomonadaceae			denovo155000	4	0	0	0	0	0	0	0	0	0
Bacteria	Proteobacteria	Gammaproteobacteria	Alteromonadales	Alteromonadaceae			denovo155660	0	0	0	0	0	0	0	0	1	3
Bacteria	Proteobacteria	Gammaproteobacteria	Alteromonadales	Alteromonadaceae			denovo156419	0	0	1	0	0	0	1	0	1	1
Bacteria	Bacteroidetes	Cytophagia	Cytophagales	Flammeovirgaceae			denovo156665	1	0	0	2	1	0	0	0	0	0
Bacteria	Proteobacteria	Alphaproteobacteria	Rhodobacterales	Rhodobacteraceae			denovo157015	4	0	0	0	0	0	0	0	0	0
Bacteria	Proteobacteria	Gammaproteobacteria	Oceanospirillales	Saccharospirillaceae	Reinekea		denovo157281	4	0	0	0	0	0	0	0	0	0
Bacteria	Proteobacteria	Alphaproteobacteria	Rhodobacterales	Rhodobacteraceae			denovo157762	0	0	0	2	0	0	0	0	0	2
Bacteria	Acidobacteria	Sva0725	Sva0725				denovo157781	1	0	0	0	0	0	1	1	0	1
Bacteria	Proteobacteria	Gammaproteobacteria	Thiohalorhabdales				denovo158016	0	0	0	1	3	0	0	0	0	0
Bacteria	Proteobacteria	Alphaproteobacteria					denovo159910	0	0	0	0	0	0	0	0	4	0
Bacteria	Proteobacteria	Alphaproteobacteria	Rhodobacterales	Rhodobacteraceae			denovo160368	0	4	0	0	0	0	0	0	0	0
Bacteria	Caldithrix	Caldithrixae	Caldithrixales	BA059			denovo160518	0	0	0	0	0	0	0	4	0	0
Bacteria	Planctomycetes	Planctomycetia	Pirellulales	Pirellulaceae			denovo160644	4	0	0	0	0	0	0	0	0	0
Bacteria	Planctomycetes	Planctomycetia	Pirellulales	Pirellulaceae			denovo161085	1	0	0	0	1	0	0	0	0	2
Bacteria	Planctomycetes	Planctomycetia	Pirellulales	Pirellulaceae			denovo161897	3	0	0	0	0	1	0	0	0	0
Bacteria	Proteobacteria	Deltaproteobacteria	Myxococcales	OM27			denovo162290	0	0	0	0	0	0	0	4	0	0
Bacteria	Planctomycetes	Planctomycetia	Pirellulales	Pirellulaceae			denovo162500	0	1	0	1	2	0	0	0	0	0
Bacteria	Proteobacteria	Alphaproteobacteria	Rhodobacterales	Hyphomonadaceae			denovo162560	0	0	0	0	1	3	0	0	0	0
Bacteria	Proteobacteria	Alphaproteobacteria	Rhodospirillales	Rhodospirillaceae			denovo162903	0	1	1	0	2	0	0	0	0	0
Bacteria	Proteobacteria	Alphaproteobacteria					denovo163424	0	1	1	0	2	0	0	0	0	0
Bacteria	Proteobacteria	Alphaproteobacteria	Rhizobiales	Hyphomicrobiaceae			denovo163783	0	2	1	1	0	0	0	0	0	0
Bacteria	Bacteroidetes	Flavobacteriia	Flavobacteriales	Flavobacteriaceae			denovo163829	0	0	0	0	0	0	0	4	0	0
Bacteria	Proteobacteria	Gammaproteobacteria					denovo163971	0	1	1	0	0	0	0	2	0	0
Bacteria	Proteobacteria	Alphaproteobacteria	Rhodobacterales	Rhodobacteraceae			denovo165072	0	0	0	0	0	2	0	0	1	1
Bacteria	Proteobacteria	Gammaproteobacteria	Thiotrichales	Piscirickettsiaceae			denovo165615	2	0	0	0	1	0	0	1	0	0
Bacteria	Bacteroidetes	[Saprospirae]	[Saprospirales]	Saprospiraceae			denovo165857	0	0	0	1	1	0	0	0	1	1
Bacteria	Proteobacteria	Alphaproteobacteria	Rhodobacterales	Rhodobacteraceae			denovo166148	0	0	0	0	0	1	1	0	1	1
Bacteria	SBR1093	VHS-B5-50					denovo166164	0	4	0	0	0	0	0	0	0	0
Bacteria	Proteobacteria	Gammaproteobacteria	Thiohalorhabdales				denovo166411	0	0	0	0	0	1	0	2	0	1
Bacteria	Bacteroidetes	Cytophagia	Cytophagales	Flammeovirgaceae	Flexithrix		denovo166854	0	0	0	0	4	0	0	0	0	0
Bacteria	Proteobacteria	Alphaproteobacteria	Rhizobiales	Phyllobacteriaceae			denovo167058	0	0	0	0	0	4	0	0	0	0
Bacteria	Bacteroidetes	Flavobacteriia	Flavobacteriales	Flavobacteriaceae			denovo167162	1	0	1	0	2	0	0	0	0	0
Bacteria	Planctomycetes	Planctomycetia	Pirellulales	Pirellulaceae			denovo167313	0	0	0	0	0	1	1	0	1	1
Bacteria	Bacteroidetes	Flavobacteriia	Flavobacteriales	Flavobacteriaceae			denovo167455	0	2	1	0	1	0	0	0	0	0
Bacteria	Proteobacteria	Deltaproteobacteria	NB1-j				denovo167763	0	0	0	0	0	4	0	0	0	0
Bacteria	Bacteroidetes	Flavobacteriia	Flavobacteriales				denovo168210	0	0	0	0	0	0	1	0	2	1
Bacteria	Bacteroidetes	Cytophagia	Cytophagales	Flammeovirgaceae			denovo169059	4	0	0	0	0	0	0	0	0	0
Bacteria	Proteobacteria	Gammaproteobacteria					denovo169252	4	0	0	0	0	0	0	0	0	0
Bacteria	Proteobacteria	Gammaproteobacteria	Thiohalorhabdales				denovo169345	0	3	0	0	1	0	0	0	0	0
Bacteria	Bacteroidetes	Flavobacteriia	Flavobacteriales	Flavobacteriaceae			denovo169513	0	0	0	0	0	0	3	0	0	1
Bacteria	Planctomycetes	Phycisphaerae	Phycisphaerales	Phycisphaeraceae			denovo169700	0	0	0	0	4	0	0	0	0	0
Bacteria	Proteobacteria	Gammaproteobacteria	Thiohalorhabdales				denovo169930	0	1	2	0	1	0	0	0	0	0
Bacteria	Bacteroidetes	Cytophagia	Cytophagales	Flammeovirgaceae	Roseivirga		denovo171986	0	0	0	0	0	2	2	0	0	0
Bacteria	Bacteroidetes	Flavobacteriia	Flavobacteriales	Flavobacteriaceae	Maribacter		denovo172013	4	0	0	0	0	0	0	0	0	0
Bacteria	Bacteroidetes	Flavobacteriia	Flavobacteriales	Flavobacteriaceae	Polaribacter		denovo172209	0	0	0	0	0	3	0	1	0	0
Bacteria	Planctomycetes	Planctomycetia	Pirellulales	Pirellulaceae			denovo172735	4	0	0	0	0	0	0	0	0	0
Bacteria	Bacteroidetes	[Saprospirae]	[Saprospirales]	Saprospiraceae			denovo172756	0	0	0	0	0	0	0	1	2	1
Bacteria	Bacteroidetes	Cytophagia	Cytophagales	Flammeovirgaceae			denovo172907	0	0	0	0	0	2	0	2	0	0
Bacteria	Proteobacteria	Alphaproteobacteria	Rhodobacterales	Rhodobacteraceae			denovo173085	0	0	0	0	0	0	1	3	0	0
Bacteria	Bacteroidetes	Flavobacteriia	Flavobacteriales	Flavobacteriaceae	Aquimarina		denovo173489	0	0	0	0	0	0	0	0	3	1
Bacteria	Planctomycetes	Planctomycetia	Pirellulales	Pirellulaceae			denovo173752	1	3	0	0	0	0	0	0	0	0
Bacteria	Proteobacteria	Alphaproteobacteria	BD7-3				denovo174578	0	3	0	1	0	0	0	0	0	0
Bacteria	Proteobacteria	Alphaproteobacteria	Rhodobacterales	Rhodobacteraceae			denovo175137	2	0	0	0	0	0	0	0	2	0
Bacteria	Bacteroidetes	Cytophagia	Cytophagales	Flammeovirgaceae	Reichenbachiella		denovo175382	0	0	2	0	0	2	0	0	0	0
Bacteria	Proteobacteria	Alphaproteobacteria	Rhodobacterales	Hyphomonadaceae			denovo175452	4	0	0	0	0	0	0	0	0	0
Bacteria	Proteobacteria	Alphaproteobacteria	BD7-3				denovo175540	0	3	0	1	0	0	0	0	0	0
Bacteria	Proteobacteria	Gammaproteobacteria	[Marinicellales]	[Marinicellaceae]	Marinicella		denovo176052	0	0	0	0	0	0	3	0	0	1
Bacteria	Planctomycetes	Planctomycetia	Pirellulales	Pirellulaceae			denovo176486	0	0	0	0	0	0	0	1	0	3
Bacteria	Planctomycetes	OM190	agg27				denovo176552	0	0	0	0	0	2	2	0	0	0
Bacteria	Planctomycetes	Phycisphaerae	Phycisphaerales	Phycisphaeraceae			denovo177430	0	0	0	0	0	0	0	0	0	4
Bacteria	Chloroflexi	Anaerolineae	SBR1031	A4b			denovo177991	0	0	4	0	0	0	0	0	0	0
Bacteria	Acidobacteria	Holophagae	Holophagales				denovo178093	0	0	0	0	0	0	0	0	0	4
Bacteria	Bacteroidetes	Flavobacteriia	Flavobacteriales	Flavobacteriaceae			denovo178674	2	0	2	0	0	0	0	0	0	0
Bacteria	Proteobacteria	Gammaproteobacteria					denovo178816	4	0	0	0	0	0	0	0	0	0
Bacteria	Planctomycetes	OM190	agg27				denovo179009	0	0	0	0	0	0	0	4	0	0
Bacteria	Planctomycetes	OM190	agg27				denovo179109	0	0	0	0	0	0	0	0	0	4
Bacteria	Proteobacteria	Gammaproteobacteria	Thiohalorhabdales				denovo179666	0	2	1	1	0	0	0	0	0	0
Bacteria	Proteobacteria	Alphaproteobacteria					denovo180145	2	2	0	0	0	0	0	0	0	0
Bacteria	Bacteroidetes	Flavobacteriia	Flavobacteriales	Flavobacteriaceae			denovo180251	0	0	0	0	0	0	0	3	1	0
Bacteria	Bacteroidetes	Cytophagia	Cytophagales	Flammeovirgaceae			denovo180320	0	2	0	0	0	0	2	0	0	0
Bacteria	Proteobacteria	Alphaproteobacteria	Rhodobacterales	Rhodobacteraceae			denovo180500	0	0	0	0	0	2	0	0	2	0
Bacteria	Proteobacteria	Alphaproteobacteria	Rhodobacterales	Rhodobacteraceae			denovo180686	0	0	0	0	0	0	1	2	0	1
Bacteria	Planctomycetes	Planctomycetia	Pirellulales	Pirellulaceae			denovo181565	1	0	1	1	1	0	0	0	0	0
Bacteria	Planctomycetes	Phycisphaerae	Phycisphaerales	Phycisphaeraceae			denovo181835	0	1	1	0	2	0	0	0	0	0
Bacteria	Planctomycetes	Planctomycetia	Pirellulales	Pirellulaceae			denovo182326	2	0	0	0	2	0	0	0	0	0
Bacteria	Proteobacteria	Alphaproteobacteria	BD7-3				denovo182691	0	0	4	0	0	0	0	0	0	0
Bacteria	Proteobacteria	Gammaproteobacteria	Alteromonadales	Alteromonadaceae			denovo183585	0	0	0	0	0	1	0	0	2	1
Bacteria	Proteobacteria	Alphaproteobacteria	Rhodobacterales	Rhodobacteraceae			denovo184466	0	0	0	0	0	1	0	1	1	1
Bacteria	Bacteroidetes	Flavobacteriia	Flavobacteriales	Flavobacteriaceae			denovo184487	0	0	0	2	2	0	0	0	0	0
Bacteria	Proteobacteria	Deltaproteobacteria	Bdellovibrionales	Bdellovibrionaceae	Bdellovibrio		denovo184558	0	0	0	0	0	4	0	0	0	0
Bacteria	Proteobacteria	Alphaproteobacteria	Rhodobacterales	Rhodobacteraceae			denovo185331	0	0	1	0	1	2	0	0	0	0
Bacteria	Planctomycetes	OM190	CL500-15				denovo186002	2	0	0	2	0	0	0	0	0	0
Bacteria	Bacteroidetes	Flavobacteriia	Flavobacteriales	Flavobacteriaceae			denovo186765	0	0	0	0	0	0	3	0	0	1
Bacteria	Proteobacteria	Alphaproteobacteria	Rhodobacterales	Rhodobacteraceae			denovo186859	0	0	1	0	0	0	0	2	1	0
Bacteria	Planctomycetes	Planctomycetia	Pirellulales	Pirellulaceae			denovo187059	2	0	0	0	0	0	0	0	0	2
Bacteria	Bacteroidetes	Flavobacteriia	Flavobacteriales	Flavobacteriaceae			denovo187205	0	0	0	0	0	4	0	0	0	0
Bacteria	Planctomycetes	Planctomycetia	Pirellulales	Pirellulaceae			denovo187260	0	0	0	3	1	0	0	0	0	0
Bacteria	Proteobacteria	Betaproteobacteria	Burkholderiales	Comamonadaceae			denovo187910	4	0	0	0	0	0	0	0	0	0
Bacteria	Proteobacteria	Alphaproteobacteria	BD7-3				denovo188634	0	3	0	0	0	1	0	0	0	0
Bacteria	Planctomycetes	Planctomycetia	Pirellulales	Pirellulaceae			denovo188653	0	0	0	0	4	0	0	0	0	0
Bacteria	Proteobacteria	Alphaproteobacteria	Rhodobacterales	Rhodobacteraceae			denovo189119	0	0	0	0	0	1	0	0	0	3
Bacteria	Proteobacteria	Gammaproteobacteria	Thiotrichales	Piscirickettsiaceae			denovo189699	0	0	2	1	1	0	0	0	0	0
Bacteria	Planctomycetes	Planctomycetia	Pirellulales	Pirellulaceae			denovo189824	0	0	0	0	4	0	0	0	0	0
Bacteria	Proteobacteria	Gammaproteobacteria					denovo189887	1	0	0	0	0	0	0	3	0	0
Bacteria	Proteobacteria	Alphaproteobacteria					denovo189888	0	0	0	0	0	2	0	1	0	1
Bacteria	Proteobacteria	Deltaproteobacteria	Bdellovibrionales	Bdellovibrionaceae			denovo190404	1	1	0	2	0	0	0	0	0	0
Bacteria	Bacteroidetes	BME43					denovo190483	0	0	0	0	0	0	0	0	0	4
Bacteria	Proteobacteria	Alphaproteobacteria	Rhodobacterales	Rhodobacteraceae			denovo190652	0	0	0	0	0	2	0	1	1	0
Bacteria	Bacteroidetes	Flavobacteriia	Flavobacteriales				denovo191404	0	0	0	0	0	2	0	0	2	0
Bacteria	Planctomycetes	Planctomycetia	Pirellulales	Pirellulaceae			denovo191408	0	1	0	1	0	0	0	0	0	2
Bacteria	Proteobacteria	Gammaproteobacteria	Alteromonadales	Alteromonadaceae			denovo191410	0	0	0	0	0	0	1	0	2	1
Bacteria	Proteobacteria	Gammaproteobacteria	Thiotrichales	Piscirickettsiaceae			denovo192031	3	0	0	0	0	0	0	1	0	0
Bacteria	Bacteroidetes	Flavobacteriia	Flavobacteriales	Flavobacteriaceae	Winogradskyella		denovo192698	2	0	0	2	0	0	0	0	0	0
Bacteria	Bacteroidetes	Flavobacteriia	Flavobacteriales	Flavobacteriaceae			denovo192812	0	0	0	0	0	0	3	1	0	0
Bacteria	Bacteroidetes	Flavobacteriia	Flavobacteriales	Flavobacteriaceae			denovo193350	0	1	2	1	0	0	0	0	0	0
Bacteria	Planctomycetes	Planctomycetia	Pirellulales	Pirellulaceae			denovo193811	2	0	0	0	2	0	0	0	0	0
Bacteria	Proteobacteria	Gammaproteobacteria	Thiotrichales	Piscirickettsiaceae			denovo194114	0	0	0	0	0	0	4	0	0	0
Bacteria	Proteobacteria	Alphaproteobacteria	Rickettsiales				denovo194443	0	0	0	0	0	3	0	0	1	0
Bacteria	Verrucomicrobia	[Spartobacteria]	[Chthoniobacterales]	[Chthoniobacteraceae]	Candidatus Xiphinematobacter		denovo194511	0	0	1	3	0	0	0	0	0	0
Bacteria	Proteobacteria	Deltaproteobacteria	GMD14H09				denovo194693	0	0	1	0	0	3	0	0	0	0
Bacteria	Verrucomicrobia	[Methylacidiphilae]	Methylacidiphilales	LD19			denovo194827	0	0	0	1	3	0	0	0	0	0
Bacteria	Planctomycetes	OM190	agg27				denovo194867	0	0	0	0	0	0	0	0	0	4
Bacteria	Bacteroidetes	Flavobacteriia	Flavobacteriales	Cryomorphaceae			denovo194913	0	0	0	0	0	0	0	0	0	4
Bacteria	Bacteroidetes	BME43					denovo195488	0	0	0	0	0	0	3	1	0	0
Bacteria	Planctomycetes	OM190	agg27				denovo196129	0	0	0	0	0	0	0	0	0	4
Bacteria	Bacteroidetes	Cytophagia	Cytophagales	[Amoebophilaceae]	SC3-56		denovo196335	0	1	3	0	0	0	0	0	0	0
Bacteria	Proteobacteria	Alphaproteobacteria	BD7-3				denovo196552	0	0	0	0	0	3	0	0	0	1
Bacteria	Bacteroidetes	Flavobacteriia	Flavobacteriales	Flavobacteriaceae			denovo197279	0	0	0	0	0	0	4	0	0	0
Bacteria	Planctomycetes	Planctomycetia	Pirellulales	Pirellulaceae			denovo197651	0	0	0	0	4	0	0	0	0	0
Bacteria	Planctomycetes	Planctomycetia	Pirellulales	Pirellulaceae			denovo197716	1	0	0	0	2	0	0	1	0	0
Bacteria	Proteobacteria	Alphaproteobacteria	BD7-3				denovo197940	0	0	0	0	0	0	0	0	4	0
Bacteria	Proteobacteria	Alphaproteobacteria	Rickettsiales				denovo198569	0	0	0	0	0	0	0	4	0	0
Bacteria	Proteobacteria	Gammaproteobacteria	Alteromonadales	Alteromonadaceae			denovo199361	1	0	0	2	0	0	0	0	0	1
Bacteria	Proteobacteria	Alphaproteobacteria	BD7-3				denovo200097	0	1	0	0	0	2	0	0	1	0
Bacteria	Bacteroidetes	Flavobacteriia	Flavobacteriales	Flavobacteriaceae			denovo200167	0	0	0	0	0	1	0	1	1	1
Bacteria	Proteobacteria	Alphaproteobacteria	Rhizobiales	Phyllobacteriaceae			denovo200603	0	0	0	0	0	1	0	1	1	1
Bacteria	Bacteroidetes	Cytophagia	Cytophagales	Flammeovirgaceae	Reichenbachiella		denovo201930	0	0	0	0	0	1	0	0	3	0
Bacteria	Planctomycetes	Planctomycetia	Pirellulales	Pirellulaceae			denovo202304	4	0	0	0	0	0	0	0	0	0
Bacteria	Planctomycetes	OM190	agg27				denovo202539	0	0	0	0	0	0	0	4	0	0
Bacteria	Planctomycetes	Planctomycetia	Planctomycetales	Planctomycetaceae	Planctomyces		denovo202602	0	0	0	0	0	0	0	1	2	1
Bacteria	Bacteroidetes	[Saprospirae]	[Saprospirales]	Saprospiraceae			denovo202821	0	0	0	0	0	0	4	0	0	0
Bacteria	Bacteroidetes	Flavobacteriia	Flavobacteriales	Flavobacteriaceae	Winogradskyella		denovo203173	2	0	0	0	0	0	1	0	0	1
Bacteria	Proteobacteria	Alphaproteobacteria	Rhodobacterales	Rhodobacteraceae			denovo203956	0	0	0	0	0	2	0	2	0	0
Bacteria	Proteobacteria	Alphaproteobacteria					denovo206433	0	0	0	0	0	3	0	0	0	1
Bacteria	Proteobacteria	Alphaproteobacteria	Rhodobacterales	Rhodobacteraceae			denovo207184	0	0	0	0	0	0	0	0	2	2
Bacteria	Proteobacteria	Alphaproteobacteria					denovo207820	0	1	1	1	1	0	0	0	0	0
Bacteria	Proteobacteria	Alphaproteobacteria	Rhodobacterales	Rhodobacteraceae			denovo207953	0	0	0	0	0	2	0	0	1	1
Bacteria	Planctomycetes	Planctomycetia	Pirellulales	Pirellulaceae			denovo208043	0	0	0	0	0	0	0	2	1	1
Bacteria	Proteobacteria	Alphaproteobacteria					denovo208105	0	1	2	1	0	0	0	0	0	0
Bacteria	Planctomycetes	OM190					denovo209030	0	0	0	0	3	0	0	0	0	1
Bacteria	Bacteroidetes	Flavobacteriia	Flavobacteriales	Flavobacteriaceae			denovo209247	0	0	0	3	1	0	0	0	0	0
Bacteria	Verrucomicrobia	Verrucomicrobiae	Verrucomicrobiales	Verrucomicrobiaceae	Verrucomicrobium		denovo209398	1	1	0	0	0	0	2	0	0	0
Bacteria	Bacteroidetes	Cytophagia	Cytophagales	[Amoebophilaceae]	SC3-56		denovo209684	0	0	0	0	0	4	0	0	0	0
Bacteria	Bacteroidetes	[Saprospirae]	[Saprospirales]	Saprospiraceae			denovo210236	3	0	0	0	0	0	0	0	1	0
Bacteria	Bacteroidetes	Flavobacteriia	Flavobacteriales	Flavobacteriaceae			denovo210248	0	0	0	0	4	0	0	0	0	0
Bacteria	Bacteroidetes	Flavobacteriia	Flavobacteriales	Flavobacteriaceae			denovo210358	1	0	1	1	1	0	0	0	0	0
Bacteria	Bacteroidetes	BME43					denovo211009	0	0	0	0	0	2	0	0	1	1
Bacteria	Verrucomicrobia	Verrucomicrobiae	Verrucomicrobiales	Verrucomicrobiaceae	Persicirhabdus		denovo211400	0	0	0	0	0	1	1	0	0	2
Bacteria	Planctomycetes	Planctomycetia	Pirellulales	Pirellulaceae			denovo211702	0	2	0	0	1	1	0	0	0	0
Bacteria	Proteobacteria	Alphaproteobacteria	Rhodobacterales	Rhodobacteraceae			denovo211890	0	0	0	0	0	0	1	2	1	0
Bacteria	Verrucomicrobia	[Methylacidiphilae]	Methylacidiphilales	LD19			denovo211936	0	4	0	0	0	0	0	0	0	0
Bacteria	Proteobacteria	Alphaproteobacteria	Rhodobacterales	Rhodobacteraceae			denovo212127	0	0	0	0	0	0	0	0	3	1
Bacteria	Proteobacteria	Alphaproteobacteria	Rhizobiales				denovo212657	0	0	0	0	1	2	0	0	0	1
Bacteria	Planctomycetes	Planctomycetia	Pirellulales	Pirellulaceae			denovo212969	1	0	0	1	2	0	0	0	0	0
Bacteria	Planctomycetes	Planctomycetia	Pirellulales	Pirellulaceae			denovo213124	0	0	0	2	0	0	0	0	1	1
Bacteria	Proteobacteria	Gammaproteobacteria	Alteromonadales	Alteromonadaceae	Glaciecola		denovo213446	4	0	0	0	0	0	0	0	0	0
Bacteria	Planctomycetes	Planctomycetia	Pirellulales	Pirellulaceae			denovo213763	0	2	0	1	1	0	0	0	0	0
Bacteria	Bacteroidetes	[Saprospirae]	[Saprospirales]	Saprospiraceae			denovo214033	4	0	0	0	0	0	0	0	0	0
Bacteria	Proteobacteria	Alphaproteobacteria	BD7-3				denovo214818	0	0	0	0	0	4	0	0	0	0
Bacteria	Bacteroidetes	Flavobacteriia	Flavobacteriales	Flavobacteriaceae			denovo214985	0	0	0	0	0	0	4	0	0	0
Bacteria	Proteobacteria	Gammaproteobacteria	Legionellales	Francisellaceae	Francisella		denovo215089	1	1	2	0	0	0	0	0	0	0
Bacteria	Proteobacteria	Betaproteobacteria	Burkholderiales	Comamonadaceae			denovo215337	0	0	0	0	1	0	0	0	0	3
Bacteria	Bacteroidetes	Cytophagia	Cytophagales	Flammeovirgaceae			denovo216223	0	0	0	0	0	0	2	0	1	1
Bacteria	Bacteroidetes	[Saprospirae]	[Saprospirales]	Saprospiraceae			denovo217692	0	0	0	0	0	0	0	3	0	1
Bacteria	Planctomycetes	Planctomycetia	Pirellulales	Pirellulaceae			denovo217902	2	0	0	2	0	0	0	0	0	0
Bacteria	Proteobacteria	Alphaproteobacteria	Rhodobacterales	Rhodobacteraceae			denovo218009	0	0	0	0	0	0	3	0	0	1
Bacteria	Proteobacteria	Alphaproteobacteria					denovo218548	0	3	1	0	0	0	0	0	0	0
Bacteria	Bacteroidetes	Bacteroidia	Bacteroidales				denovo220645	0	0	0	0	0	0	0	0	4	0
Bacteria	Bacteroidetes	Cytophagia	Cytophagales	Flammeovirgaceae			denovo221793	0	0	0	0	0	2	1	0	0	1
Bacteria	Proteobacteria	Alphaproteobacteria	BD7-3				denovo222254	0	0	0	0	0	0	0	1	0	3
Bacteria	Bacteroidetes	Flavobacteriia	Flavobacteriales	Flavobacteriaceae			denovo222366	0	0	0	0	0	0	1	2	0	1
Bacteria	Proteobacteria	Alphaproteobacteria					denovo223159	0	0	4	0	0	0	0	0	0	0
Bacteria	Proteobacteria	Alphaproteobacteria					denovo223862	0	1	0	3	0	0	0	0	0	0
Bacteria	Proteobacteria	Deltaproteobacteria	NB1-j	JTB38			denovo224263	0	0	0	0	0	0	0	0	0	4
Bacteria	Bacteroidetes	[Saprospirae]	[Saprospirales]	Saprospiraceae			denovo224397	0	0	0	0	0	0	0	0	2	2
Bacteria	Bacteroidetes	Flavobacteriia	Flavobacteriales	Flavobacteriaceae			denovo224618	1	1	0	1	1	0	0	0	0	0
Bacteria	Bacteroidetes	Flavobacteriia	Flavobacteriales	Flavobacteriaceae	Algibacter		denovo225395	0	0	0	0	0	0	4	0	0	0
Bacteria	Planctomycetes	Planctomycetia	Pirellulales	Pirellulaceae			denovo225714	0	0	0	0	0	0	0	0	2	2
Bacteria	Bacteroidetes	Flavobacteriia	Flavobacteriales	Flavobacteriaceae			denovo226474	0	0	3	1	0	0	0	0	0	0
Bacteria	Verrucomicrobia	[Methylacidiphilae]	Methylacidiphilales	LD19			denovo226610	1	0	2	0	1	0	0	0	0	0
Bacteria							denovo226820	0	0	0	0	0	0	0	4	0	0
Bacteria	Proteobacteria	Alphaproteobacteria	BD7-3				denovo227163	0	2	0	1	1	0	0	0	0	0
Bacteria	Bacteroidetes	[Saprospirae]	[Saprospirales]	Saprospiraceae			denovo227303	0	0	0	0	0	0	0	0	0	4
Bacteria	Bacteroidetes	Flavobacteriia	Flavobacteriales				denovo227304	0	0	0	0	0	0	0	4	0	0
Bacteria	Proteobacteria	Alphaproteobacteria	BD7-3				denovo227393	0	0	0	0	0	0	0	0	4	0
Bacteria	Bacteroidetes	Flavobacteriia	Flavobacteriales	Flavobacteriaceae			denovo227940	0	0	0	0	0	0	0	2	1	1
Bacteria	[Thermi]	Deinococci	Deinococcales	Trueperaceae			denovo228965	0	0	0	0	0	0	0	1	0	3
Bacteria	Planctomycetes	Planctomycetia	Pirellulales	Pirellulaceae			denovo229128	1	0	1	0	1	0	1	0	0	0
Bacteria	Bacteroidetes	Cytophagia	Cytophagales	Flammeovirgaceae			denovo229295	2	0	0	2	0	0	0	0	0	0
Bacteria	GN02	BD1-5					denovo229350	0	0	0	0	0	0	0	4	0	0
Bacteria	Proteobacteria	Gammaproteobacteria	Thiohalorhabdales				denovo229656	0	2	0	1	1	0	0	0	0	0
Bacteria	Proteobacteria	Alphaproteobacteria	Rhodobacterales	Rhodobacteraceae			denovo229897	0	0	0	0	0	1	1	0	1	1
Bacteria	Proteobacteria	Alphaproteobacteria	Rhodobacterales	Rhodobacteraceae			denovo229901	0	0	1	1	0	0	2	0	0	0
Bacteria	Bacteroidetes	Flavobacteriia	Flavobacteriales	Flavobacteriaceae			denovo230061	0	0	4	0	0	0	0	0	0	0
Bacteria	Bacteroidetes	Flavobacteriia	Flavobacteriales	Flavobacteriaceae	Winogradskyella	thalassocola	denovo230851	1	0	0	0	3	0	0	0	0	0
Bacteria	Bacteroidetes	Flavobacteriia	Flavobacteriales	Flavobacteriaceae			denovo230973	0	0	0	0	2	0	0	0	0	2
Bacteria	Proteobacteria	Alphaproteobacteria	Rhizobiales				denovo231161	0	1	0	0	0	0	0	2	0	1
Bacteria	Proteobacteria	Alphaproteobacteria	Rhodospirillales				denovo231875	0	0	2	1	1	0	0	0	0	0
Bacteria	Chloroflexi	Anaerolineae					denovo232440	0	2	0	0	2	0	0	0	0	0
Bacteria	Proteobacteria	Alphaproteobacteria					denovo233578	0	0	4	0	0	0	0	0	0	0
Bacteria	Proteobacteria	Gammaproteobacteria	Oceanospirillales	Halomonadaceae	Candidatus Portiera		denovo233749	0	0	0	0	0	0	2	1	0	1
Bacteria	Proteobacteria	Gammaproteobacteria	Alteromonadales	Alteromonadaceae			denovo233812	0	0	0	0	0	3	0	0	1	0
Bacteria	Bacteroidetes	Flavobacteriia	Flavobacteriales	Flavobacteriaceae			denovo235209	0	4	0	0	0	0	0	0	0	0
Bacteria	Proteobacteria	Gammaproteobacteria	Oceanospirillales	Halomonadaceae	Candidatus Portiera		denovo235752	0	0	0	0	0	0	1	0	0	3
Bacteria	Bacteroidetes	Cytophagia	Cytophagales	Flammeovirgaceae			denovo235816	0	0	4	0	0	0	0	0	0	0
Bacteria	Proteobacteria	Deltaproteobacteria	Myxococcales				denovo235873	0	0	0	0	0	2	0	2	0	0
Bacteria	Proteobacteria	Alphaproteobacteria	Rhodobacterales	Rhodobacteraceae			denovo235874	1	0	0	0	0	1	1	0	0	1
Bacteria	Planctomycetes	OM190	agg27				denovo236548	0	0	0	4	0	0	0	0	0	0
Bacteria	Proteobacteria	Gammaproteobacteria	Pseudomonadales	Pseudomonadaceae			denovo236781	0	1	0	3	0	0	0	0	0	0
Bacteria	Proteobacteria	Alphaproteobacteria					denovo237166	0	0	4	0	0	0	0	0	0	0
Bacteria	Proteobacteria	Gammaproteobacteria	Alteromonadales	Alteromonadaceae			denovo237312	4	0	0	0	0	0	0	0	0	0
Bacteria	Planctomycetes	C6	d113				denovo237426	0	0	0	0	0	3	0	0	0	1
Bacteria	Proteobacteria	Alphaproteobacteria	BD7-3				denovo237574	0	0	1	2	0	0	0	0	0	1
Bacteria	Proteobacteria	Alphaproteobacteria					denovo237644	0	0	0	0	0	0	0	0	4	0
Bacteria	Proteobacteria	Alphaproteobacteria					denovo237776	0	0	0	0	0	2	2	0	0	0
Bacteria	Proteobacteria	Alphaproteobacteria	Rhodobacterales	Rhodobacteraceae			denovo237890	0	0	0	1	0	0	1	0	0	2
Bacteria	Bacteroidetes	Flavobacteriia	Flavobacteriales				denovo238235	0	0	0	1	0	0	3	0	0	0
Bacteria	Proteobacteria	Alphaproteobacteria	Rhodobacterales	Rhodobacteraceae			denovo240038	1	0	1	0	1	1	0	0	0	0
Bacteria	Proteobacteria	Alphaproteobacteria					denovo240143	0	0	0	0	0	4	0	0	0	0
Bacteria	Bacteroidetes	Flavobacteriia	Flavobacteriales	Flavobacteriaceae			denovo240540	0	0	0	1	3	0	0	0	0	0
Bacteria	Proteobacteria	Alphaproteobacteria	Rhodobacterales	Rhodobacteraceae			denovo240923	0	0	0	0	0	2	0	2	0	0
[truncated: 2,923 more rows]
