# Supplementary material for: Species Specificity of Bacteria Associated to the Brown Seaweeds Lobophora (Dictyotales, Phaeophyceae) and Their Potential for Induction of Rapid Coral Bleaching in Acropora muricata
Source: Front Microbiol. 2016 Mar 21;7:316. doi: 10.3389/fmicb.2016.00316 (PMC4800410; doi:10.3389/fmicb.2016.00316)
Supplement: Table S3 — The most influential taxon determined with the SIMPER analysis. The values are the average contributions of each species to the average overall Bray–Curtis dissimilarity. [file Table3.xlsx]

## Sheet: Sheet1
Taxa	Cumulative contribution
Phyla
Planctomycetes	0.35
Proteobacteria	0.64
Bacteriodetes	0.9
Classes
Alphaproteobacteria	0.21
Planctomycetia	0.41
Phycisphaerae	0.59
Flavobacteriia	0.7
Orders
Pirellulales	0.18
Flavobacteriales	0.34
Rhodobacterales	0.49
Phycisphaerales	0.59
Alteromonadales	0.65
Methylacidiphilales	0.71
Family
Pirellulaceae	0.19
Flavobacteriaceae	0.36
Rhodobacteraceae	0.49
Phycisphaeraceae	0.59
Alteromonadaceae	0.66
LD19	0.72
