# Supplementary material for: Species Specificity of Bacteria Associated to the Brown Seaweeds Lobophora (Dictyotales, Phaeophyceae) and Their Potential for Induction of Rapid Coral Bleaching in Acropora muricata
Source: Front Microbiol. 2016 Mar 21;7:316. doi: 10.3389/fmicb.2016.00316 (PMC4800410; doi:10.3389/fmicb.2016.00316)
Supplement: Table S4 — BLAST-search results for the isolated bacteria strains from L. rosacea and L. monticola. [file Table4.xlsx]

## Sheet: Feuil1
Sample	Phylum	Family	Genus	Species	query cover	ident	accession
LMB	Alphaproteobacteria	Rhodobacteraceae	Ruegeria	conchae	100	99	NR_109062
	Alphaproteobacteria	Rhodobacteraceae	Ruegeria	sp.	100	99	KC534405.2
LMD	Alphaproteobacteria	Rhodobacteraceae	Ruegeria	lacuscaerulensis	100	99	HQ908682
LME	Alphaproteobacteria	Rhodobacteraceae	Ruegeria	sp.	100	99	KC429799
LMI	Alphaproteobacteria	Rhodobacteraceae	Ruegeria	conchae	100	99	NR_109062
LR4	Alphaproteobacteria	Rhodobacteraceae	Ruegeria	lacuscaerulensis	100	99	HQ908705
LMC	Gammaproteobacteria	Colwelliaceae	Thalassomonas	sp.	97	97	KF484399
	Gammaproteobacteria	Colwelliaceae	Thalassomonas	agarivorans	97	97	NR_043649
LMF	Gammaproteobacteria	Vibrionaceae	Vibrio	sp.	99	98	KF691569
LR1	Alphaproteobacteria	Rhodobacteraceae	Shimia	sp.	100	99	HE650818
	Alphaproteobacteria	Rhodobacteraceae	Shimia	marina	100	99	NR_043300
LR11	Alphaproteobacteria	Rhodobacteraceae	Shimia	sp.	100	99	HE650818
LMH	Bacteroidetes	Flavobacteriaceae	Tenacibaculum	caenipelagi	100	98	KC832834
LR2	Alphaproteobacteria	Erythrobacteraceae	Erythrobacter	sp.	100	99	DQ985049
	Alphaproteobacteria	Erythrobacteraceae	Erythrobacter	sp.	100	99	DQ480144
	Alphaproteobacteria	Erythrobacteraceae	Erythrobacter	vulgaris	100	99	GQ169078
	Alphaproteobacteria	Erythrobacteraceae	Erythrobacter	sp.	100	99	KC493240
	Alphaproteobacteria	Erythrobacteraceae	Erythrobacter	sp.	100	99	AF325446
	Alphaproteobacteria	Erythrobacteraceae	Erythrobacter	vulgaris	100	99	NR_043136
	Alphaproteobacteria	Erythrobacteraceae	Erythrobacter	sp.	100	99	KC169807
	Alphaproteobacteria	Erythrobacteraceae	Erythrobacter	longus	100	99	JQ895011
	Alphaproteobacteria	Erythrobacteraceae	Erythrobacter	sp.	100	99	EU981817
	Alphaproteobacteria	Erythrobacteraceae	Erythrobacter	aquimaris	100	99	AY461443
	Alphaproteobacteria	Erythrobacteraceae	Erythrobacter	litoralis	100	99	CP000157
	Alphaproteobacteria	Erythrobacteraceae	Erythrobacter	sp.	100	98	KC493239
	Alphaproteobacteria	Erythrobacteraceae	Erythrobacter	sp.	100	99	HQ622544
	Alphaproteobacteria	Erythrobacteraceae	Erythrobacter	citreus	100	99	EU440970
	Alphaproteobacteria	Erythrobacteraceae	Erythrobacter	sp.	100	99	AM990788
	Alphaproteobacteria	Erythrobacteraceae	Erythrobacter	piscidermidis	100	99	EU127294
	Alphaproteobacteria	Erythrobacteraceae	Erythrobacter	citreus	100	99	KC534168
LMM	Alphaproteobacteria	Rhodobacteraceae	Ruegeria	atlantica	100	99	EU624444
LR3	Bacteroidetes	Flavobacteriaceae	Muricauda	sp.	100	95	KC545284
	Bacteroidetes	Flavobacteriaceae	Spongiibacterium	sp.	100	95	JX501249
LR8	Bacilli	Bacillaceae	Bacillus	sp.	100	100	KF956637
	Bacilli	Bacillaceae	Bacillus	aryabhattai	100	100	KF956600
	Bacilli	Bacillaceae	Bacillus	megaterium	100	100	KF956572
	Gammaproteobacteria	Pasteurellaceae	Pasteurella	pneumotropica	100	100	EU931558
	Bacilli	Bacillaceae	Bacillus	subtilis	100	100	EU257452
LR9	Gammaproteobacteria	Alteromonadaceae	Microbulbifer	sp.	100	100	GQ118701
LR7	Gammaproteobacteria	Alteromonadaceae	Microbulbifer	sp.	100	99	AB243106
	Gammaproteobacteria	Pseudomonadaceae	Pseudomonas	sp.	100	99	AF500211
	Gammaproteobacteria	Alteromonadaceae	Microbulbifer	variabilis	100	99	AB266055
	Gammaproteobacteria	Alteromonadaceae	Microbulbifer	cystodytense	100	99	AJ620879
	Gammaproteobacteria	Alteromonadaceae	Pelagiobacter	variabilis	100	99	FM180508
	Gammaproteobacteria	Alteromonadaceae	Microbulbifer	epialgicus	100	99	NR_041493
LR6	Gammaproteobacteria	Pseudomonadaceae	Pseudomonas	sp.	99	99	AF500211
LMJ	Gammaproteobacteria	Moritellaceae	Paramoritella	alkaliphila	98	99	AB364967
	Gammaproteobacteria	Moritellaceae	Paramoritella	sediminis	99	97	NR_109612
LMG-2	Gammaproteobacteria	Alteromonadaceae	Microbulbifer	variabilis	99	99	JX861617
	Gammaproteobacteria	Pseudomonadaceae	Pseudomonas	sp.	99	99	AF500211
LR5	Gammaproteobacteria	Vibrionaceae	Vibrio	agarivorans	99	99	KF612972
